# Supplementary material for: 2-(4-Chloro­phen­yl)-1,5-diphenyl-3-tosyl­imidazolidin-4-one
Source: Acta Crystallogr Sect E Struct Rep Online. 2011 Mar 12;67(Pt 4):o843. doi: 10.1107/S1600536811008427 (PMC3099910; doi:10.1107/S1600536811008427)
Supplement: Supplementary file 1 [file e-67-0o843-sup1.cif]

##############################################################################
###                                                                        ###
###        Electronic paper (Acta Crystallographica Section E)             ###
###                                                                        ###
##############################################################################
#                                                                            #
# This CIF contains the data in a paper accepted for publication in Acta     #
# Crystallographica Section E. It conforms to the requirements of Notes      #
# for Authors for Section E, and has been peer reviewed under the auspices   #
# of the IUCr Commission on Journals.                                        #
#                                                                            #
# Full details of the Crystallographic Information File format               #
# are given in the paper "The Crystallographic Information File (CIF):       #
# a New Standard Archive File for Crystallography" by S. R. Hall, F. H.      #
# Allen and I. D. Brown [Acta Cryst. (1991), A47, 655-685].                  #
#                                                                            #
# The current version of the core CIF dictionary is obtainable from          #
# ftp://ftp.iucr.org/pub/cif_core.dic. The current version number is 2.4.    #
#                                                                            #
# Software is freely available for graphical display of the structure(s) in  #
# this CIF.  For information consult the CIF home page http://www.iucr.org/  #
# cif/home.html                                                              #
#                                                                            #
# This file may be used for bona fide research purposes within the           #
# scientific community so long as proper attribution is given to the journal # 
# article from which it was obtained.                                        #
#                                                                            #
##############################################################################
                                             
data_global
_audit_creation_method     SHELXL-97
_journal_date_recd_electronic     2011-01-13
_journal_date_accepted     2011-03-05
_journal_name_full     'Acta Crystallographica, Section E'
_journal_year     2011
_journal_volume     67
_journal_issue      4
_journal_page_first     o843
_journal_page_last     o843
_journal_paper_category     QO
_journal_coeditor_code     PK2300
_publ_contact_author_name     'A. SubbiahPandi'
_publ_contact_author_address
;
  Department of Physics
  Presidency College
  Chennai- 600 005
  India
;
_publ_contact_author_email     a_sp59@yahoo.in
_publ_contact_author_fax     '044 091 2854 4894'
_publ_contact_author_phone     '044 091 24471061'
_publ_section_title
;
2-(4-Chlorophenyl)-1,5-diphenyl-3-tosylimidazolidin-4-one
;
loop_
    _publ_author_name
    _publ_author_address
    'S. Ranjith'
;    Department of Physics
     Presidency College (Autonomous)
     Chennai 600 005
     India
;
    'A. SubbiahPandi'
;    Department of Physics
     Presidency College (Autonomous)
     Chennai 600 005
     India
;
    'K. Namitharan'
;    School of Chemistry
     Madurai Kamaraj University
     Madurai 625 021
     India
;
    'K. Pitchumani'
;    School of Chemistry
     Madurai Kamaraj University
     Madurai 625 021
     India
;
data_I
_audit_creation_method     SHELXL-97
_chemical_name_systematic
;
2-(4-Chlorophenyl)-1,5-diphenyl-3-tosylimidazolidin-4-one
;
_chemical_name_common     ?
_chemical_formula_moiety     'C28 H23 Cl N2 O3 S'
_chemical_formula_sum     'C28 H23 Cl N2 O3 S'
_chemical_formula_iupac     'C28 H23 Cl N2 O3 S'
_chemical_formula_weight     503.00
_chemical_melting_point     ?
_symmetry_cell_setting     monoclinic
_symmetry_space_group_name_H-M     'P 21/n'
_symmetry_space_group_name_Hall     '-P 2yn'
loop_
    _symmetry_equiv_pos_as_xyz
    'x, y, z'
    '-x+1/2, y+1/2, -z+1/2'
    '-x, -y, -z'
    'x-1/2, -y-1/2, z-1/2'
_cell_length_a     10.8458(3)
_cell_length_b     13.0191(4)
_cell_length_c     17.6720(5)
_cell_angle_alpha     90.00
_cell_angle_beta     103.757(2)
_cell_angle_gamma     90.00
_cell_volume     2423.75(12)
_cell_formula_units_Z     4
_cell_measurement_reflns_used     7313
_cell_measurement_theta_min     2.4
_cell_measurement_theta_max     30.4
_cell_measurement_temperature     293(2)
_exptl_crystal_description     'Block'
_exptl_crystal_colour     'colourless'
_exptl_crystal_size_max     0.25
_exptl_crystal_size_mid     0.22
_exptl_crystal_size_min     0.19
_exptl_crystal_density_diffrn     1.378
_exptl_crystal_density_meas     ?
_exptl_crystal_density_method     'not measured'
_exptl_crystal_F_000     1048
_exptl_absorpt_coefficient_mu     0.278
_exptl_absorpt_correction_type     multi-scan
_exptl_absorpt_process_details     '(SADABS; Sheldrick, 1996)'
_exptl_absorpt_correction_T_min     0.981
_exptl_absorpt_correction_T_max     0.985
_exptl_special_details
;
;
_diffrn_ambient_temperature     293(2)
_diffrn_radiation_type     MoK\a
_diffrn_radiation_wavelength     0.71073
_diffrn_radiation_source     'fine-focus sealed tube'
_diffrn_radiation_monochromator     graphite
_diffrn_measurement_device_type     'Bruker APEXII CCD area-detector'
_diffrn_measurement_method     '\w and \f'
_diffrn_detector_area_resol_mean     ?
_diffrn_reflns_number     32315
_diffrn_reflns_av_R_equivalents     0.0301
_diffrn_reflns_av_sigmaI/netI     0.0310
_diffrn_reflns_theta_min     2.37
_diffrn_reflns_theta_max     30.40
_diffrn_reflns_theta_full     25.00
_diffrn_measured_fraction_theta_max     0.998
_diffrn_measured_fraction_theta_full     1.000
_diffrn_reflns_limit_h_min     -15
_diffrn_reflns_limit_h_max     15
_diffrn_reflns_limit_k_min     -17
_diffrn_reflns_limit_k_max     18
_diffrn_reflns_limit_l_min     -22
_diffrn_reflns_limit_l_max     25
_diffrn_standards_number     0
_diffrn_standards_interval_count     .
_diffrn_standards_interval_time     .
_diffrn_standards_decay_%     ?
_refine_special_details
;
Refinement of <i>F</i>^2^ against ALL reflections. The weighted <i>R</i>-factor
<i>wR</i> and goodness of fit <i>S</i> are based on <i>F</i>^2^, conventional
<i>R</i>-factors <i>R</i> are based on <i>F</i>, with <i>F</i> set to zero for
negative <i>F</i>^2^. The threshold expression of <i>F</i>^2^ >
\s(<i>F</i>^2^) is used only for calculating <i>R</i>-factors(gt) <i>etc</i>.
and is not relevant to the choice of reflections for refinement.
<i>R</i>-factors based on <i>F</i>^2^ are statistically about twice as large
as those based on <i>F</i>, and <i>R</i>- factors based on ALL data will be
even larger.
;
_reflns_number_total     7313
_reflns_number_gt     5098
_reflns_threshold_expression     I>2\s(I)
_refine_ls_structure_factor_coef     Fsqd
_refine_ls_matrix_type     full
_refine_ls_R_factor_all     0.0692
_refine_ls_R_factor_gt     0.0416
_refine_ls_wR_factor_gt     0.1019
_refine_ls_wR_factor_ref     0.1148
_refine_ls_goodness_of_fit_ref     1.045
_refine_ls_restrained_S_all     1.045
_refine_ls_number_reflns     7313
_refine_ls_number_parameters     317
_refine_ls_number_restraints     0
_refine_ls_hydrogen_treatment     constr
_refine_ls_weighting_scheme     calc
_refine_ls_weighting_details
         'calc w=1/[\s^2^(Fo^2^)+(0.0495P)^2^+0.5408P] where P=(Fo^2^+2Fc^2^)/3'
_atom_sites_solution_hydrogens     geom
_atom_sites_solution_primary     direct
_atom_sites_solution_secondary     difmap
_refine_ls_shift/su_max     0.001
_refine_ls_shift/su_mean     0.000
_refine_diff_density_max     0.275
_refine_diff_density_min     -0.353
_refine_ls_extinction_method     none
_refine_ls_extinction_coef     ?
loop_
    _atom_type_symbol
    _atom_type_description
    _atom_type_scat_dispersion_real
    _atom_type_scat_dispersion_imag
    _atom_type_scat_source
    'C' 'C' 0.0033 0.0016
                         'International Tables Vol C Tables 4.2.6.8 and 6.1.1.4'
    'H' 'H' 0.0000 0.0000
                         'International Tables Vol C Tables 4.2.6.8 and 6.1.1.4'
    'N' 'N' 0.0061 0.0033
                         'International Tables Vol C Tables 4.2.6.8 and 6.1.1.4'
    'O' 'O' 0.0106 0.0060
                         'International Tables Vol C Tables 4.2.6.8 and 6.1.1.4'
    'S' 'S' 0.1246 0.1234
                         'International Tables Vol C Tables 4.2.6.8 and 6.1.1.4'
    'Cl' 'Cl' 0.1484 0.1585
                         'International Tables Vol C Tables 4.2.6.8 and 6.1.1.4'
_computing_data_collection     'APEX2 (Bruker, 2004)'
_computing_cell_refinement     'SAINT (Bruker, 2004)'
_computing_data_reduction     'SAINT (Bruker, 2004)'
_computing_structure_solution     'SHELXS97 (Sheldrick, 2008)'
_computing_structure_refinement     'SHELXL97 (Sheldrick, 2008)'
_computing_molecular_graphics     'ORTEP-3 (Farrugia, 1997)'
_computing_publication_material
                           'SHELXL97 (Sheldrick, 2008) and  PLATON (Spek, 2009)'
loop_
    _atom_site_type_symbol
    _atom_site_label
    _atom_site_fract_x
    _atom_site_fract_y
    _atom_site_fract_z
    _atom_site_U_iso_or_equiv
    _atom_site_adp_type
    _atom_site_calc_flag
    _atom_site_refinement_flags
    _atom_site_occupancy
    _atom_site_disorder_assembly
    _atom_site_disorder_group
    C C1 0.8204(2) 0.6211(2) -0.10561(13) 0.0944(10) Uani d . 1 . .
    H H1A 0.8293 0.5757 -0.1468 0.142 Uiso calc R 1 . .
    H H1B 0.8843 0.6735 -0.0987 0.142 Uiso calc R 1 . .
    H H1C 0.7378 0.6523 -0.1188 0.142 Uiso calc R 1 . .
    C C2 0.83550(16) 0.5610(2) -0.03116(10) 0.0615(6) Uani d . 1 . .
    C C3 0.87311(18) 0.60888(16) 0.03995(11) 0.0592(5) Uani d . 1 . .
    H H3 0.8903 0.6789 0.0417 0.071 Uiso calc R 1 . .
    C C4 0.88600(16) 0.55548(13) 0.10884(10) 0.0477(4) Uani d . 1 . .
    H H4 0.9107 0.5892 0.1565 0.057 Uiso calc R 1 . .
    C C5 0.86169(13) 0.45127(12) 0.10598(8) 0.0370(3) Uani d . 1 . .
    C C6 0.82418(16) 0.40127(16) 0.03542(10) 0.0524(4) Uani d . 1 . .
    H H6 0.8079 0.3311 0.0334 0.063 Uiso calc R 1 . .
    C C7 0.81134(17) 0.4579(2) -0.03242(10) 0.0649(6) Uani d . 1 . .
    H H7 0.7855 0.4248 -0.0802 0.078 Uiso calc R 1 . .
    C C8 0.65428(12) 0.31035(10) 0.20980(7) 0.0301(3) Uani d . 1 . .
    H H8 0.6929 0.2445 0.2291 0.036 Uiso calc R 1 . .
    C C9 0.58939(12) 0.30175(10) 0.12399(8) 0.0298(3) Uani d . 1 . .
    C C10 0.51246(13) 0.37975(11) 0.08615(8) 0.0359(3) Uani d . 1 . .
    H H10 0.4942 0.4355 0.1145 0.043 Uiso calc R 1 . .
    C C11 0.46242(14) 0.37599(12) 0.00672(9) 0.0396(3) Uani d . 1 . .
    H H11 0.4102 0.4284 -0.0184 0.048 Uiso calc R 1 . .
    C C12 0.49087(14) 0.29372(12) -0.03472(8) 0.0398(3) Uani d . 1 . .
    C C13 0.56268(16) 0.21323(13) 0.00174(9) 0.0455(4) Uani d . 1 . .
    H H13 0.5782 0.1566 -0.0268 0.055 Uiso calc R 1 . .
    C C14 0.61182(14) 0.21732(11) 0.08156(9) 0.0389(3) Uani d . 1 . .
    H H14 0.6602 0.1629 0.1068 0.047 Uiso calc R 1 . .
    C C15 0.46241(13) 0.29610(11) 0.26339(8) 0.0336(3) Uani d . 1 . .
    C C16 0.43733(14) 0.19730(12) 0.23351(9) 0.0388(3) Uani d . 1 . .
    H H16 0.4952 0.1644 0.2104 0.047 Uiso calc R 1 . .
    C C17 0.32626(16) 0.14799(14) 0.23816(10) 0.0491(4) Uani d . 1 . .
    H H17 0.3105 0.0818 0.2185 0.059 Uiso calc R 1 . .
    C C18 0.23885(16) 0.19555(16) 0.27141(11) 0.0551(5) Uani d . 1 . .
    H H18 0.1638 0.1623 0.2735 0.066 Uiso calc R 1 . .
    C C19 0.26360(15) 0.29236(15) 0.30142(10) 0.0516(4) Uani d . 1 . .
    H H19 0.2050 0.3246 0.3242 0.062 Uiso calc R 1 . .
    C C20 0.37404(14) 0.34271(13) 0.29837(9) 0.0429(3) Uani d . 1 . .
    H H20 0.3898 0.4081 0.3197 0.052 Uiso calc R 1 . .
    C C21 0.60120(14) 0.45092(11) 0.28719(8) 0.0353(3) Uani d . 1 . .
    H H21 0.5306 0.4961 0.2630 0.042 Uiso calc R 1 . .
    C C23 0.63258(14) 0.46406(11) 0.37521(8) 0.0364(3) Uani d . 1 . .
    C C28 0.70564(19) 0.39176(15) 0.42268(10) 0.0578(5) Uani d . 1 . .
    H H28 0.7302 0.3321 0.4013 0.069 Uiso calc R 1 . .
    C C27 0.7424(2) 0.40811(19) 0.50230(11) 0.0731(6) Uani d . 1 . .
    H H27 0.7914 0.3593 0.5344 0.088 Uiso calc R 1 . .
    C C26 0.7067(2) 0.49587(19) 0.53377(11) 0.0694(6) Uani d . 1 . .
    H H26 0.7324 0.5070 0.5872 0.083 Uiso calc R 1 . .
    C C25 0.6339(2) 0.56698(16) 0.48732(11) 0.0628(5) Uani d . 1 . .
    H H25 0.6089 0.6261 0.5092 0.075 Uiso calc R 1 . .
    C C24 0.59660(18) 0.55168(13) 0.40753(10) 0.0491(4) Uani d . 1 . .
    H H24 0.5472 0.6007 0.3759 0.059 Uiso calc R 1 . .
    N N1 0.75179(11) 0.39178(9) 0.22299(6) 0.0318(2) Uani d . 1 . .
    N N2 0.57393(11) 0.34697(10) 0.25969(7) 0.0368(3) Uani d . 1 . .
    O O1 0.98232(10) 0.43180(9) 0.25004(6) 0.0459(3) Uani d . 1 . .
    O O2 0.89588(10) 0.27584(9) 0.17703(7) 0.0479(3) Uani d . 1 . .
    C C22 0.71777(14) 0.47825(11) 0.25818(8) 0.0350(3) Uani d . 1 . .
    S S1 0.88693(3) 0.38196(3) 0.19302(2) 0.03485(10) Uani d . 1 . .
    Cl Cl1 0.43640(5) 0.29404(4) -0.13549(2) 0.06360(15) Uani d . 1 . .
    O O3 0.77172(11) 0.55951(8) 0.26593(7) 0.0480(3) Uani d . 1 . .
loop_
    _atom_site_aniso_label
    _atom_site_aniso_U_11
    _atom_site_aniso_U_22
    _atom_site_aniso_U_33
    _atom_site_aniso_U_12
    _atom_site_aniso_U_13
    _atom_site_aniso_U_23
    C1 0.0684(13) 0.165(3) 0.0561(13) 0.0392(16) 0.0268(11) 0.0549(15)
    C2 0.0390(9) 0.1076(17) 0.0414(10) 0.0192(10) 0.0163(7) 0.0250(10)
    C3 0.0596(11) 0.0658(12) 0.0559(11) 0.0111(9) 0.0209(9) 0.0236(9)
    C4 0.0540(9) 0.0509(9) 0.0390(8) -0.0006(8) 0.0131(7) 0.0051(7)
    C5 0.0329(7) 0.0504(9) 0.0292(7) -0.0002(6) 0.0099(5) 0.0016(6)
    C6 0.0496(9) 0.0714(12) 0.0382(8) -0.0063(8) 0.0148(7) -0.0099(8)
    C7 0.0507(10) 0.1166(19) 0.0283(8) 0.0025(11) 0.0110(7) -0.0052(10)
    C8 0.0323(6) 0.0316(7) 0.0269(6) -0.0013(5) 0.0078(5) -0.0011(5)
    C9 0.0304(6) 0.0323(7) 0.0273(6) -0.0012(5) 0.0081(5) -0.0016(5)
    C10 0.0387(7) 0.0351(7) 0.0338(7) 0.0041(6) 0.0087(6) -0.0029(6)
    C11 0.0372(7) 0.0431(8) 0.0359(7) 0.0017(6) 0.0033(6) 0.0054(6)
    C12 0.0383(7) 0.0527(9) 0.0267(7) -0.0074(7) 0.0041(6) -0.0027(6)
    C13 0.0533(9) 0.0458(9) 0.0369(8) 0.0005(7) 0.0097(7) -0.0129(7)
    C14 0.0440(8) 0.0370(8) 0.0343(7) 0.0054(6) 0.0067(6) -0.0031(6)
    C15 0.0331(7) 0.0423(8) 0.0247(6) -0.0014(6) 0.0057(5) 0.0036(5)
    C16 0.0390(7) 0.0424(8) 0.0338(7) -0.0032(6) 0.0067(6) 0.0011(6)
    C17 0.0489(9) 0.0514(9) 0.0452(9) -0.0129(8) 0.0076(7) 0.0015(7)
    C18 0.0379(8) 0.0745(13) 0.0525(10) -0.0143(8) 0.0098(7) 0.0071(9)
    C19 0.0374(8) 0.0731(12) 0.0467(9) 0.0013(8) 0.0149(7) 0.0025(8)
    C20 0.0408(8) 0.0524(9) 0.0372(8) 0.0006(7) 0.0123(6) -0.0024(7)
    C21 0.0404(7) 0.0353(7) 0.0313(7) 0.0007(6) 0.0106(6) -0.0028(6)
    C23 0.0420(7) 0.0387(7) 0.0314(7) -0.0048(6) 0.0144(6) -0.0054(6)
    C28 0.0711(12) 0.0630(11) 0.0390(9) 0.0181(9) 0.0122(8) -0.0029(8)
    C27 0.0816(14) 0.0961(16) 0.0380(10) 0.0180(13) 0.0067(10) 0.0061(10)
    C26 0.0871(15) 0.0886(15) 0.0351(9) -0.0171(12) 0.0198(10) -0.0148(10)
    C25 0.0907(14) 0.0578(11) 0.0477(10) -0.0143(11) 0.0320(10) -0.0208(9)
    C24 0.0671(11) 0.0402(8) 0.0462(9) -0.0046(8) 0.0255(8) -0.0058(7)
    N1 0.0336(6) 0.0333(6) 0.0298(6) -0.0039(5) 0.0101(5) -0.0039(5)
    N2 0.0402(6) 0.0400(6) 0.0341(6) -0.0072(5) 0.0165(5) -0.0096(5)
    O1 0.0361(5) 0.0592(7) 0.0382(6) -0.0085(5) 0.0003(4) 0.0051(5)
    O2 0.0454(6) 0.0413(6) 0.0606(7) 0.0060(5) 0.0200(6) -0.0006(5)
    C22 0.0427(7) 0.0357(7) 0.0269(6) -0.0005(6) 0.0088(6) -0.0004(5)
    S1 0.03133(17) 0.0400(2) 0.03336(18) 0.00022(14) 0.00796(13) 0.00157(14)
    Cl1 0.0700(3) 0.0859(4) 0.02902(19) -0.0131(3) 0.00031(19) -0.0035(2)
    O3 0.0615(7) 0.0359(6) 0.0511(7) -0.0115(5) 0.0225(6) -0.0069(5)
_geom_special_details
;
All e.s.d.'s (except the e.s.d. in the dihedral angle between two l.s. planes)
are estimated using the full covariance matrix. The cell e.s.d.'s are taken
into account individually in the estimation of e.s.d.'s in distances, angles
and torsion angles; correlations between e.s.d.'s in cell parameters are only
used when they are defined by crystal symmetry. An approximate (isotropic)
treatment of cell e.s.d.'s is used for estimating e.s.d.'s involving l.s.
planes.
;
loop_
    _geom_bond_atom_site_label_1
    _geom_bond_atom_site_label_2
    _geom_bond_site_symmetry_2
    _geom_bond_distance
    _geom_bond_publ_flag
    C1 C2 . 1.506(3) ?
    C1 H1A . 0.9600 ?
    C1 H1B . 0.9600 ?
    C1 H1C . 0.9600 ?
    C2 C7 . 1.366(3) ?
    C2 C3 . 1.375(3) ?
    C3 C4 . 1.380(2) ?
    C3 H3 . 0.9300 ?
    C4 C5 . 1.381(2) ?
    C4 H4 . 0.9300 ?
    C5 C6 . 1.380(2) ?
    C5 S1 . 1.7478(15) ?
    C6 C7 . 1.386(3) ?
    C6 H6 . 0.9300 ?
    C7 H7 . 0.9300 ?
    C8 N2 . 1.4592(17) ?
    C8 N1 . 1.4764(17) ?
    C8 C9 . 1.5165(18) ?
    C8 H8 . 0.9800 ?
    C9 C10 . 1.3817(19) ?
    C9 C14 . 1.3844(19) ?
    C10 C11 . 1.380(2) ?
    C10 H10 . 0.9300 ?
    C11 C12 . 1.373(2) ?
    C11 H11 . 0.9300 ?
    C12 C13 . 1.372(2) ?
    C12 Cl1 . 1.7377(15) ?
    C13 C14 . 1.385(2) ?
    C13 H13 . 0.9300 ?
    C14 H14 . 0.9300 ?
    C15 C16 . 1.393(2) ?
    C15 N2 . 1.3941(18) ?
    C15 C20 . 1.397(2) ?
    C16 C17 . 1.385(2) ?
    C16 H16 . 0.9300 ?
    C17 C18 . 1.376(3) ?
    C17 H17 . 0.9300 ?
    C18 C19 . 1.369(3) ?
    C18 H18 . 0.9300 ?
    C19 C20 . 1.378(2) ?
    C19 H19 . 0.9300 ?
    C20 H20 . 0.9300 ?
    C21 N2 . 1.4446(19) ?
    C21 C22 . 1.5154(19) ?
    C21 C23 . 1.5207(19) ?
    C21 H21 . 0.9800 ?
    C23 C24 . 1.373(2) ?
    C23 C28 . 1.379(2) ?
    C28 C27 . 1.385(3) ?
    C28 H28 . 0.9300 ?
    C27 C26 . 1.366(3) ?
    C27 H27 . 0.9300 ?
    C26 C25 . 1.359(3) ?
    C26 H26 . 0.9300 ?
    C25 C24 . 1.386(2) ?
    C25 H25 . 0.9300 ?
    C24 H24 . 0.9300 ?
    N1 C22 . 1.3782(18) ?
    N1 S1 . 1.6776(11) ?
    O1 S1 . 1.4181(11) ?
    O2 S1 . 1.4181(12) ?
    C22 O3 . 1.2008(17) ?
loop_
    _geom_angle_atom_site_label_1
    _geom_angle_atom_site_label_2
    _geom_angle_atom_site_label_3
    _geom_angle_site_symmetry_1
    _geom_angle_site_symmetry_3
    _geom_angle
    _geom_angle_publ_flag
    C2 C1 H1A . . 109.5 ?
    C2 C1 H1B . . 109.5 ?
    H1A C1 H1B . . 109.5 ?
    C2 C1 H1C . . 109.5 ?
    H1A C1 H1C . . 109.5 ?
    H1B C1 H1C . . 109.5 ?
    C7 C2 C3 . . 118.31(17) ?
    C7 C2 C1 . . 121.0(2) ?
    C3 C2 C1 . . 120.7(2) ?
    C2 C3 C4 . . 121.58(19) ?
    C2 C3 H3 . . 119.2 ?
    C4 C3 H3 . . 119.2 ?
    C3 C4 C5 . . 118.97(17) ?
    C3 C4 H4 . . 120.5 ?
    C5 C4 H4 . . 120.5 ?
    C6 C5 C4 . . 120.63(15) ?
    C6 C5 S1 . . 120.18(13) ?
    C4 C5 S1 . . 119.11(12) ?
    C5 C6 C7 . . 118.55(19) ?
    C5 C6 H6 . . 120.7 ?
    C7 C6 H6 . . 120.7 ?
    C2 C7 C6 . . 121.95(18) ?
    C2 C7 H7 . . 119.0 ?
    C6 C7 H7 . . 119.0 ?
    N2 C8 N1 . . 100.27(10) ?
    N2 C8 C9 . . 115.24(11) ?
    N1 C8 C9 . . 110.82(10) ?
    N2 C8 H8 . . 110.0 ?
    N1 C8 H8 . . 110.0 ?
    C9 C8 H8 . . 110.0 ?
    C10 C9 C14 . . 119.01(13) ?
    C10 C9 C8 . . 120.87(12) ?
    C14 C9 C8 . . 120.04(12) ?
    C11 C10 C9 . . 120.82(13) ?
    C11 C10 H10 . . 119.6 ?
    C9 C10 H10 . . 119.6 ?
    C12 C11 C10 . . 119.08(14) ?
    C12 C11 H11 . . 120.5 ?
    C10 C11 H11 . . 120.5 ?
    C13 C12 C11 . . 121.32(14) ?
    C13 C12 Cl1 . . 120.00(12) ?
    C11 C12 Cl1 . . 118.67(12) ?
    C12 C13 C14 . . 119.14(14) ?
    C12 C13 H13 . . 120.4 ?
    C14 C13 H13 . . 120.4 ?
    C9 C14 C13 . . 120.49(14) ?
    C9 C14 H14 . . 119.8 ?
    C13 C14 H14 . . 119.8 ?
    C16 C15 N2 . . 120.96(13) ?
    C16 C15 C20 . . 118.45(14) ?
    N2 C15 C20 . . 120.58(14) ?
    C17 C16 C15 . . 120.01(15) ?
    C17 C16 H16 . . 120.0 ?
    C15 C16 H16 . . 120.0 ?
    C18 C17 C16 . . 120.95(17) ?
    C18 C17 H17 . . 119.5 ?
    C16 C17 H17 . . 119.5 ?
    C19 C18 C17 . . 119.23(16) ?
    C19 C18 H18 . . 120.4 ?
    C17 C18 H18 . . 120.4 ?
    C18 C19 C20 . . 121.00(16) ?
    C18 C19 H19 . . 119.5 ?
    C20 C19 H19 . . 119.5 ?
    C19 C20 C15 . . 120.34(16) ?
    C19 C20 H20 . . 119.8 ?
    C15 C20 H20 . . 119.8 ?
    N2 C21 C22 . . 103.10(11) ?
    N2 C21 C23 . . 115.32(12) ?
    C22 C21 C23 . . 108.53(11) ?
    N2 C21 H21 . . 109.9 ?
    C22 C21 H21 . . 109.9 ?
    C23 C21 H21 . . 109.9 ?
    C24 C23 C28 . . 119.54(15) ?
    C24 C23 C21 . . 120.15(14) ?
    C28 C23 C21 . . 120.13(13) ?
    C23 C28 C27 . . 119.88(17) ?
    C23 C28 H28 . . 120.1 ?
    C27 C28 H28 . . 120.1 ?
    C26 C27 C28 . . 120.1(2) ?
    C26 C27 H27 . . 120.0 ?
    C28 C27 H27 . . 120.0 ?
    C25 C26 C27 . . 120.27(18) ?
    C25 C26 H26 . . 119.9 ?
    C27 C26 H26 . . 119.9 ?
    C26 C25 C24 . . 120.25(18) ?
    C26 C25 H25 . . 119.9 ?
    C24 C25 H25 . . 119.9 ?
    C23 C24 C25 . . 119.98(18) ?
    C23 C24 H24 . . 120.0 ?
    C25 C24 H24 . . 120.0 ?
    C22 N1 C8 . . 113.53(11) ?
    C22 N1 S1 . . 123.54(9) ?
    C8 N1 S1 . . 122.84(9) ?
    C15 N2 C21 . . 122.66(12) ?
    C15 N2 C8 . . 121.51(11) ?
    C21 N2 C8 . . 113.92(11) ?
    O3 C22 N1 . . 126.55(13) ?
    O3 C22 C21 . . 126.26(13) ?
    N1 C22 C21 . . 107.17(11) ?
    O1 S1 O2 . . 120.96(7) ?
    O1 S1 N1 . . 106.58(6) ?
    O2 S1 N1 . . 104.10(6) ?
    O1 S1 C5 . . 108.92(7) ?
    O2 S1 C5 . . 109.35(7) ?
    N1 S1 C5 . . 105.82(6) ?
loop_
    _geom_torsion_atom_site_label_1
    _geom_torsion_atom_site_label_2
    _geom_torsion_atom_site_label_3
    _geom_torsion_atom_site_label_4
    _geom_torsion_site_symmetry_1
    _geom_torsion_site_symmetry_2
    _geom_torsion_site_symmetry_3
    _geom_torsion_site_symmetry_4
    _geom_torsion
    _geom_torsion_publ_flag
    C7 C2 C3 C4 . . . . -0.3(3) ?
    C1 C2 C3 C4 . . . . 179.17(17) ?
    C2 C3 C4 C5 . . . . 0.7(3) ?
    C3 C4 C5 C6 . . . . -0.5(2) ?
    C3 C4 C5 S1 . . . . 176.25(13) ?
    C4 C5 C6 C7 . . . . -0.1(2) ?
    S1 C5 C6 C7 . . . . -176.75(13) ?
    C3 C2 C7 C6 . . . . -0.2(3) ?
    C1 C2 C7 C6 . . . . -179.74(17) ?
    C5 C6 C7 C2 . . . . 0.4(3) ?
    N2 C8 C9 C10 . . . . 45.41(17) ?
    N1 C8 C9 C10 . . . . -67.56(15) ?
    N2 C8 C9 C14 . . . . -137.83(13) ?
    N1 C8 C9 C14 . . . . 109.21(14) ?
    C14 C9 C10 C11 . . . . -2.5(2) ?
    C8 C9 C10 C11 . . . . 174.27(13) ?
    C9 C10 C11 C12 . . . . -0.5(2) ?
    C10 C11 C12 C13 . . . . 3.2(2) ?
    C10 C11 C12 Cl1 . . . . -175.62(11) ?
    C11 C12 C13 C14 . . . . -2.8(2) ?
    Cl1 C12 C13 C14 . . . . 176.03(12) ?
    C10 C9 C14 C13 . . . . 2.9(2) ?
    C8 C9 C14 C13 . . . . -173.88(13) ?
    C12 C13 C14 C9 . . . . -0.3(2) ?
    N2 C15 C16 C17 . . . . 179.67(14) ?
    C20 C15 C16 C17 . . . . 0.7(2) ?
    C15 C16 C17 C18 . . . . 0.6(2) ?
    C16 C17 C18 C19 . . . . -1.1(3) ?
    C17 C18 C19 C20 . . . . 0.4(3) ?
    C18 C19 C20 C15 . . . . 0.9(3) ?
    C16 C15 C20 C19 . . . . -1.4(2) ?
    N2 C15 C20 C19 . . . . 179.58(14) ?
    N2 C21 C23 C24 . . . . -145.95(14) ?
    C22 C21 C23 C24 . . . . 99.02(16) ?
    N2 C21 C23 C28 . . . . 39.0(2) ?
    C22 C21 C23 C28 . . . . -76.01(18) ?
    C24 C23 C28 C27 . . . . -0.2(3) ?
    C21 C23 C28 C27 . . . . 174.86(17) ?
    C23 C28 C27 C26 . . . . -0.2(3) ?
    C28 C27 C26 C25 . . . . 0.7(4) ?
    C27 C26 C25 C24 . . . . -0.8(3) ?
    C28 C23 C24 C25 . . . . 0.1(3) ?
    C21 C23 C24 C25 . . . . -174.97(15) ?
    C26 C25 C24 C23 . . . . 0.4(3) ?
    N2 C8 N1 C22 . . . . -14.57(14) ?
    C9 C8 N1 C22 . . . . 107.61(13) ?
    N2 C8 N1 S1 . . . . 168.83(9) ?
    C9 C8 N1 S1 . . . . -69.00(14) ?
    C16 C15 N2 C21 . . . . 177.49(13) ?
    C20 C15 N2 C21 . . . . -3.5(2) ?
    C16 C15 N2 C8 . . . . 14.2(2) ?
    C20 C15 N2 C8 . . . . -166.84(13) ?
    C22 C21 N2 C15 . . . . -170.26(12) ?
    C23 C21 N2 C15 . . . . 71.64(17) ?
    C22 C21 N2 C8 . . . . -5.78(16) ?
    C23 C21 N2 C8 . . . . -123.89(13) ?
    N1 C8 N2 C15 . . . . 176.67(12) ?
    C9 C8 N2 C15 . . . . 57.67(17) ?
    N1 C8 N2 C21 . . . . 11.99(15) ?
    C9 C8 N2 C21 . . . . -107.01(14) ?
    C8 N1 C22 O3 . . . . -169.50(14) ?
    S1 N1 C22 O3 . . . . 7.1(2) ?
    C8 N1 C22 C21 . . . . 11.90(15) ?
    S1 N1 C22 C21 . . . . -171.52(9) ?
    N2 C21 C22 O3 . . . . 177.75(14) ?
    C23 C21 C22 O3 . . . . -59.49(19) ?
    N2 C21 C22 N1 . . . . -3.64(15) ?
    C23 C21 C22 N1 . . . . 119.12(13) ?
    C22 N1 S1 O1 . . . . 38.67(13) ?
    C8 N1 S1 O1 . . . . -145.07(10) ?
    C22 N1 S1 O2 . . . . 167.58(11) ?
    C8 N1 S1 O2 . . . . -16.15(12) ?
    C22 N1 S1 C5 . . . . -77.18(12) ?
    C8 N1 S1 C5 . . . . 99.08(11) ?
    C6 C5 S1 O1 . . . . 149.38(12) ?
    C4 C5 S1 O1 . . . . -27.35(14) ?
    C6 C5 S1 O2 . . . . 15.21(14) ?
    C4 C5 S1 O2 . . . . -161.53(12) ?
    C6 C5 S1 N1 . . . . -96.37(13) ?
    C4 C5 S1 N1 . . . . 86.89(13) ?
loop_
    _geom_hbond_atom_site_label_D
    _geom_hbond_atom_site_label_H
    _geom_hbond_atom_site_label_A
    _geom_hbond_site_symmetry_A
    _geom_hbond_distance_DH
    _geom_hbond_distance_HA
    _geom_hbond_distance_DA
    _geom_hbond_angle_DHA
    C6 H6 O2 1 0.93 2.59 2.934(2) 102
    C8 H8 O3 2_645 0.98 2.44 3.3659(17) 158
    C14 H14 O3 2_645 0.93 2.57 3.3855(19) 146
    C24 H24 O2 2_655 0.93 2.59 3.289(2) 132
    C1 H1C Cg4 3_665 0.96 2.90 3.484(2) 120
    C11 H11 Cg2 3_665 0.93 2.88 3.619(17) 138
