# Supplementary material for: 2-(4-Chloro­phen­yl)-1,5-diphenyl-3-tosyl­imidazolidin-4-one
Source: Acta Crystallogr Sect E Struct Rep Online. 2011 Mar 12;67(Pt 4):o843. doi: 10.1107/S1600536811008427 (PMC3099910; doi:10.1107/S1600536811008427)
Supplement: Supplementary file 2 [file e-67-0o843-Isup2.hkl]

#
# h,k,l, Fc-squared, Fo-squared, sigma(Fo-squared) and status flag
#
data_I
_shelx_title ' OXDZ1 in P2(1)/n'
_shelx_refln_list_code          4
_shelx_F_calc_maximum      357.28
_exptl_crystal_F_000      1048.00
_reflns_d_resolution_high  0.7022
 
loop_
 _symmetry_equiv_pos_as_xyz
 'x, y, z'
 '-x+1/2, y+1/2, -z+1/2'
 '-x, -y, -z'
 'x-1/2, -y-1/2, z-1/2'
 
_cell_length_a    10.8458
_cell_length_b    13.0191
_cell_length_c    17.6720
_cell_angle_alpha  90.000
_cell_angle_beta  103.757
_cell_angle_gamma  90.000
 
_shelx_F_squared_multiplier     1.000
 
loop_
 _refln_index_h
 _refln_index_k
 _refln_index_l
 _refln_F_squared_calc
 _refln_F_squared_meas
 _refln_F_squared_sigma
 _refln_observed_status
   2   0   0      299.38      269.38      3.74 o
   4   0   0     3016.88     3014.75     36.42 o
   6   0   0     2722.13     2606.88     35.73 o
   8   0   0     1062.74     1071.90     17.35 o
  10   0   0       35.09       25.18      4.04 o
  12   0   0        1.52       -2.73      5.48 o
  14   0   0       92.98       87.28     16.70 o
   1   1   0      110.12       85.75      2.61 o
   2   1   0     2372.76     2419.86     23.57 o
   3   1   0     4462.02     4514.97     39.40 o
   4   1   0     4020.74     4017.73     37.16 o
   5   1   0       64.11       82.26      2.06 o
   6   1   0       92.32      101.57      2.55 o
   7   1   0      692.70      725.70      8.44 o
   8   1   0       69.50       81.38      2.93 o
   9   1   0        3.57       -0.75      1.90 o
  10   1   0      122.02      134.49      4.90 o
  11   1   0       43.90       38.64      3.48 o
  12   1   0       57.87       57.59      4.43 o
  13   1   0       80.73       83.97      5.18 o
  14   1   0       57.41       76.37      7.10 o
   0   2   0       75.79       81.54      1.73 o
   1   2   0     5932.02     6067.88     48.31 o
   2   2   0    14358.43    14436.84    118.78 o
   3   2   0     1552.21     1537.09     14.80 o
   4   2   0        0.26        0.35      0.84 o
   5   2   0       18.19       23.02      1.83 o
   6   2   0     1611.50     1645.11     16.71 o
   7   2   0      508.27      499.08      6.44 o
   8   2   0      454.04      453.46      6.70 o
   9   2   0        4.47        1.14      2.03 o
  10   2   0      137.09      139.74      4.81 o
  11   2   0       47.74       55.64      3.58 o
  12   2   0       58.03       48.10      4.10 o
  13   2   0      102.45      104.26      6.82 o
  14   2   0        0.00        4.06      8.92 o
   1   3   0     1313.17     1472.66     12.81 o
   2   3   0      137.69      120.25      1.86 o
   3   3   0     4300.32     4287.87     36.03 o
   4   3   0       40.51       44.24      1.61 o
   5   3   0      879.39      854.13      9.87 o
   6   3   0     1150.85     1170.25     11.97 o
   7   3   0       29.54       28.28      1.99 o
   8   3   0       59.00       49.40      2.39 o
   9   3   0      274.83      258.21      5.34 o
  10   3   0       26.49       37.35      3.39 o
  11   3   0       28.26       29.38      3.21 o
  12   3   0      132.18      137.25      5.49 o
  13   3   0      138.05      142.04      5.09 o
  14   3   0        4.23        5.45      8.26 o
   0   4   0     3867.57     3813.07     45.34 o
   1   4   0       97.18       99.41      1.80 o
   2   4   0      250.87      262.00      3.22 o
   3   4   0      105.87       80.93      1.88 o
   4   4   0      149.24      114.29      2.48 o
   5   4   0      952.10      986.52     11.20 o
   6   4   0      173.63      203.50      4.21 o
   7   4   0      217.80      250.34      5.58 o
   8   4   0      420.30      430.40      6.98 o
   9   4   0      222.48      221.57      5.19 o
  10   4   0       15.77       21.44      2.78 o
  11   4   0      154.35      140.92      4.76 o
  12   4   0        0.01        3.53      2.63 o
  13   4   0       10.88        7.26      6.37 o
  14   4   0       77.68       96.00     17.85 o
   1   5   0     4977.75     5079.08     42.58 o
   2   5   0      191.83      168.33      2.98 o
   3   5   0     1377.37     1437.88     13.73 o
   4   5   0      431.91      444.51      5.43 o
   5   5   0        4.70        2.34      1.27 o
   6   5   0      272.22      298.56      5.28 o
   7   5   0        3.01        4.51      1.59 o
   8   5   0      199.56      203.52      4.28 o
   9   5   0      140.22      133.12      6.85 o
  10   5   0      144.22      141.37      4.60 o
  11   5   0       12.92       17.62      4.56 o
  12   5   0        6.05        8.51      7.51 o
  13   5   0        2.78       -2.95      5.03 o
  14   5   0       14.16       11.70      8.44 o
   0   6   0     1424.80     1580.18     20.34 o
   1   6   0     1518.30     1444.00     13.27 o
   2   6   0       12.58       25.53      1.35 o
   3   6   0      218.71      172.15      3.06 o
   4   6   0        5.37        4.68      1.19 o
   5   6   0      971.76     1065.07     11.68 o
   6   6   0        0.52       -0.05      1.48 o
   7   6   0      112.38      106.66      3.30 o
   8   6   0      468.51      441.95      7.53 o
   9   6   0        0.00       -2.83      4.01 o
  10   6   0       26.72       21.04      5.58 o
  11   6   0       13.30       14.51      4.66 o
  12   6   0        2.41        1.46      6.75 o
  13   6   0       22.49       14.16      5.84 o
  14   6   0       30.89       22.40      9.43 o
   1   7   0       40.34       70.04      1.98 o
   2   7   0     1176.78     1128.54     10.98 o
   3   7   0        8.73        4.40      1.22 o
   4   7   0        0.34        0.11      1.06 o
   5   7   0      136.92      137.22      3.19 o
   6   7   0      641.35      610.00      9.69 o
   7   7   0        0.08        1.99      2.79 o
   8   7   0      249.00      231.03     10.37 o
   9   7   0       11.16       12.95      4.79 o
  10   7   0       53.50       63.73      6.96 o
  11   7   0        3.21        1.06      4.37 o
  12   7   0       23.96       15.21      5.20 o
  13   7   0        0.13        2.72      5.68 o
   0   8   0     1692.04     1969.21     25.51 o
   1   8   0       24.61       23.35      1.58 o
   2   8   0      128.76      113.18      2.66 o
   3   8   0      461.56      490.65      6.30 o
   4   8   0        9.68        2.98      1.45 o
   5   8   0      114.13      111.66      3.06 o
   6   8   0       57.67       61.70      3.81 o
   7   8   0      305.73      274.84     17.24 o
   8   8   0       64.29       52.88      6.25 o
   9   8   0        0.22       -1.51      6.07 o
  10   8   0      123.07      108.09      8.38 o
  11   8   0       20.00       13.66      6.35 o
  12   8   0       90.20       87.60      8.97 o
  13   8   0       45.87       51.08     10.14 o
   1   9   0      146.46      179.17      3.59 o
   2   9   0        1.47        1.56      1.53 o
   3   9   0      898.61      906.10     10.15 o
   4   9   0      279.77      270.77      5.38 o
   5   9   0     3969.46     3971.24     44.06 o
   6   9   0      511.49      522.13     13.38 o
   7   9   0       57.33       59.87      6.45 o
   8   9   0        3.87        6.20      4.86 o
   9   9   0      140.53      144.88     11.48 o
  10   9   0        1.54       -1.44     11.21 o
  11   9   0       34.01       39.01     10.24 o
  12   9   0        4.84       -0.94      5.86 o
  13   9   0       49.91       37.83     10.15 o
   0  10   0      775.18      808.77     14.08 o
   1  10   0      641.64      633.95      8.01 o
   2  10   0       46.77       54.10      2.54 o
   3  10   0       12.43        7.18      1.86 o
   4  10   0      402.41      370.88      5.96 o
   5  10   0      271.74      276.15      8.62 o
   6  10   0      206.62      197.04      8.42 o
   7  10   0      612.83      589.08     22.96 o
   8  10   0        3.68        1.45      4.99 o
   9  10   0        0.00       -9.17     11.84 o
  10  10   0       14.56       26.47      9.10 o
  11  10   0       87.52       70.49     14.70 o
  12  10   0        7.16       -5.00      8.69 o
   1  11   0       26.89       31.45      2.46 o
   2  11   0       83.94       80.16      3.00 o
   3  11   0      409.39      369.70      6.48 o
   4  11   0      479.12      482.21      8.87 o
   5  11   0       20.34       24.44      4.54 o
   6  11   0        2.13       -4.53      4.53 o
   7  11   0        0.05       -2.17      5.11 o
   8  11   0       11.71       15.85      7.16 o
   9  11   0       27.28       29.78      8.55 o
  10  11   0        0.95        3.17      8.12 o
  11  11   0        0.56       -1.52      8.05 o
  12  11   0        0.36       -8.55      8.55 o
   0  12   0     3222.23     3151.05     49.55 o
   1  12   0      822.37      833.52     12.38 o
   2  12   0      377.14      369.81      7.49 o
   3  12   0       54.79       55.51      3.40 o
   4  12   0      193.90      176.31      7.99 o
   5  12   0        2.17        5.70      4.27 o
   6  12   0      149.68      147.79      9.47 o
   7  12   0      156.49      149.01      9.98 o
   8  12   0       63.08       46.63      9.95 o
   9  12   0       24.51       23.11      8.78 o
  10  12   0       10.70        0.92     14.81 o
  11  12   0        0.32       -7.63      8.27 o
   1  13   0       42.98       67.63      3.71 o
   2  13   0       60.42       53.08      3.33 o
   3  13   0       49.99       41.22      4.12 o
   4  13   0       16.50       14.96      4.54 o
   5  13   0      145.18      148.75     10.41 o
   6  13   0       25.34       27.32      6.36 o
   7  13   0        1.45        1.37      5.48 o
   8  13   0       20.42       12.30      8.66 o
   9  13   0        6.98        6.21     10.92 o
  10  13   0       16.97        2.85      9.02 o
   0  14   0        7.58       -1.81      3.83 o
   1  14   0        0.16       -0.72      2.70 o
   2  14   0      136.54      130.82      5.25 o
   3  14   0      102.42       94.45      4.81 o
   4  14   0       39.86       38.00      5.54 o
   5  14   0      140.63      173.89      8.76 o
   6  14   0        2.20        7.44      5.90 o
   7  14   0       48.46       38.54      7.56 o
   8  14   0       49.44       53.96     10.46 o
   9  14   0        8.78        9.57      9.06 o
   1  15   0       28.78       28.81      3.31 o
   2  15   0       21.74       22.81      3.86 o
   3  15   0        5.39        5.36      5.12 o
   4  15   0       45.67       43.77      6.63 o
   5  15   0        0.02        1.86      5.48 o
   6  15   0       14.86        9.07      7.45 o
   7  15   0        0.27       -1.91      7.48 o
   8  15   0       24.09       21.51     12.58 o
   0  16   0       47.88       66.78      5.86 o
   1  16   0       22.07       30.77      4.94 o
   2  16   0        4.88        3.43      4.96 o
   3  16   0       22.20       45.88     13.11 o
   4  16   0        0.02        2.85      5.62 o
   5  16   0        0.33       -2.20      5.60 o
   6  16   0        2.32       -2.69      6.81 o
   7  16   0       14.75       27.91     14.19 o
   1  17   0       50.30       59.04      5.49 o
   2  17   0        0.63       -4.63     12.53 o
   3  17   0       21.73       19.28      8.65 o
   4  17   0       22.45       13.26     10.70 o
   5  17   0       30.92       52.05     15.79 o
   0  18   0       77.45       66.81     16.59 o
   1  18   0        0.35       11.97      9.32 o
   2  18   0        0.48       -5.78      8.36 o
   3  18   0       10.40       -5.59      8.25 o
 -15   0   1        9.14        7.21     13.38 o
 -13   0   1      180.03      156.20     11.46 o
 -11   0   1      418.96      411.84     11.34 o
  -9   0   1      311.08      296.79     11.28 o
  -7   0   1     5803.25     5752.34     75.95 o
  -5   0   1      535.71      505.11      7.99 o
  -3   0   1   127649.55   110882.11   1408.17 o
   1   0   1    24762.71    20726.12    486.24 o
   3   0   1     3762.85     4083.38     44.68 o
   5   0   1       78.87       75.18      2.88 o
   7   0   1     1179.26     1142.61     17.68 o
   9   0   1      212.37      215.68      8.90 o
  11   0   1      240.45      247.83      9.31 o
  13   0   1       11.64       17.92      4.89 o
 -15   1   1        3.87       10.07      9.05 o
 -14   1   1        1.52        7.92      8.25 o
 -13   1   1        8.98        2.82      4.17 o
 -12   1   1       26.42       30.29      4.06 o
 -11   1   1       87.87       90.56      5.51 o
 -10   1   1      636.48      663.86     10.38 o
  -9   1   1      114.59      101.11      3.49 o
  -8   1   1        0.91        0.43      1.62 o
  -7   1   1      502.10      484.47      6.40 o
  -6   1   1     3125.59     3095.94     28.30 o
  -5   1   1     2255.57     2066.13     19.22 o
  -4   1   1      755.99      702.94      8.09 o
  -3   1   1     1868.86     1926.58     19.27 o
  -2   1   1     2413.30     2263.82     21.10 o
  -1   1   1       16.83       -1.34      1.34 o
   1   1   1     1218.42     1266.62     12.67 o
   2   1   1      956.82      906.02      8.41 o
   3   1   1       13.81       21.68      1.18 o
   4   1   1      296.83      298.52      3.72 o
   5   1   1        0.09        0.79      0.93 o
   6   1   1       22.74       28.95      1.65 o
   7   1   1      650.56      686.69      8.01 o
   8   1   1       13.56        8.61      1.87 o
   9   1   1      215.76      225.18      5.21 o
  10   1   1      645.90      638.90     10.45 o
  11   1   1        3.54        7.59      2.61 o
  12   1   1       83.21       84.07      5.27 o
  13   1   1      104.37      109.07      7.84 o
  14   1   1       39.65       41.38     15.21 o
 -15   2   1       16.87        9.96      9.18 o
 -14   2   1      126.24      157.82     16.25 o
 -13   2   1        3.44        8.51      3.47 o
 -12   2   1       10.00        5.94      3.20 o
 -11   2   1       39.71       40.41      3.70 o
 -10   2   1      203.93      212.32      5.53 o
  -9   2   1      653.03      632.40      8.76 o
  -8   2   1      899.76      893.17     10.77 o
  -7   2   1       28.96       30.45      1.92 o
  -6   2   1      481.79      439.00      5.98 o
  -5   2   1      924.36     1032.16     11.56 o
  -4   2   1      509.61      500.01      6.63 o
  -3   2   1       16.01       20.60      1.15 o
  -2   2   1      806.94      794.19      7.66 o
  -1   2   1     6127.13     6209.93     47.57 o
   0   2   1    20524.28    20461.43    164.07 o
   1   2   1    47074.48    44948.10    492.73 o
   2   2   1       20.54       27.43      1.99 o
   3   2   1    10013.04    10095.34     87.04 o
   4   2   1     1810.76     1781.40     16.41 o
   5   2   1      205.24      234.19      3.76 o
   6   2   1      804.38      876.26      9.48 o
   7   2   1      234.56      227.37      4.18 o
   8   2   1     1553.12     1535.73     16.34 o
   9   2   1      368.31      371.84      8.59 o
  10   2   1       86.06       94.52      3.89 o
  11   2   1       77.20       68.92      3.76 o
  12   2   1       34.96       34.50      3.46 o
  13   2   1        0.18       -0.23      2.82 o
  14   2   1        3.39        1.31      9.61 o
 -14   3   1       12.38        6.43      7.97 o
 -13   3   1       39.31       45.02      5.83 o
 -12   3   1       60.25       58.12      4.37 o
 -11   3   1        5.53        4.04      2.87 o
 -10   3   1      628.95      617.06     10.58 o
  -9   3   1        4.36        1.01      1.96 o
  -8   3   1      531.24      542.86      7.59 o
  -7   3   1     1193.91     1152.24     12.22 o
  -6   3   1     1047.37     1033.90     11.42 o
  -5   3   1       31.33       19.47      1.44 o
  -4   3   1      248.96      221.00      3.48 o
  -3   3   1      326.18      359.62      4.32 o
  -2   3   1     1505.34     1588.97     14.56 o
  -1   3   1      567.56      587.99      5.45 o
   0   3   1     6550.15     6662.14     55.15 o
   1   3   1     1890.85     1938.50     16.66 o
   2   3   1     1322.65     1222.89     12.02 o
   3   3   1        0.94        9.46      1.24 o
   4   3   1      234.69      242.27      3.31 o
   5   3   1        0.18       -0.95      0.95 o
   6   3   1     1588.91     1496.83     15.38 o
   7   3   1      202.54      179.73      3.56 o
   8   3   1      135.78      126.62      3.67 o
   9   3   1       28.86       28.20      2.40 o
  10   3   1     1029.89      998.92     14.53 o
  11   3   1        0.03        0.81      2.12 o
  12   3   1      110.79      110.41      8.14 o
  13   3   1       35.97       27.26      6.28 o
  14   3   1       17.03       31.57     15.90 o
 -14   4   1        0.16        1.23      7.67 o
 -13   4   1       36.77       39.13      3.48 o
 -12   4   1        0.72       -0.41      2.61 o
 -11   4   1        9.52       16.30      3.15 o
 -10   4   1        9.37        5.24      2.93 o
  -9   4   1       43.15       41.86      2.77 o
  -8   4   1        8.59        8.37      1.93 o
  -7   4   1      245.32      238.68      4.80 o
  -6   4   1       92.34       85.15      3.05 o
  -5   4   1     1712.98     1935.19     19.26 o
  -4   4   1      654.51      630.28      7.32 o
  -3   4   1      327.72      277.07      3.90 o
  -2   4   1        0.01        1.32      0.82 o
  -1   4   1      514.56      543.06      5.49 o
   0   4   1      877.65      887.64      7.90 o
   1   4   1      601.02      593.16      5.79 o
   2   4   1     4459.45     4242.54     35.78 o
   3   4   1     1115.91     1281.85     12.87 o
   4   4   1     3310.36     3557.76     35.60 o
   5   4   1        1.01        5.61      1.24 o
   6   4   1       59.13       60.59      2.14 o
   7   4   1      551.64      531.14      6.95 o
   8   4   1        0.10       -1.42      1.42 o
   9   4   1       94.69       83.80      3.69 o
  10   4   1       15.50       15.31      4.08 o
  11   4   1       34.95       51.99      5.50 o
  12   4   1        1.01       -4.50      4.50 o
  13   4   1       10.70       10.70      5.79 o
  14   4   1        0.28        6.37      8.21 o
 -14   5   1        6.20        0.36      8.14 o
 -13   5   1       16.57       15.03      5.86 o
 -12   5   1       52.29       49.38      3.76 o
 -11   5   1       16.96       14.88      2.77 o
 -10   5   1        3.64        1.67      2.43 o
  -9   5   1      529.98      515.68      9.84 o
  -8   5   1      206.62      197.82      4.46 o
  -7   5   1      215.13      199.87      4.73 o
  -6   5   1      597.63      594.41      8.06 o
  -5   5   1       52.34       39.72      1.92 o
  -4   5   1     2140.60     2094.50     20.57 o
  -3   5   1      946.14     1017.23     10.23 o
  -2   5   1     4265.93     4255.24     36.00 o
  -1   5   1     2276.32     2465.38     21.36 o
   0   5   1      541.24      582.39      5.96 o
   1   5   1      206.19      263.64      3.31 o
   2   5   1     2047.46     2035.07     17.80 o
   3   5   1      547.83      542.58      5.74 o
   4   5   1      264.90      234.91      4.49 o
   5   5   1       24.12       22.09      3.12 o
   6   5   1        5.08        5.34      1.89 o
   7   5   1       22.76       19.41      2.56 o
   8   5   1        2.54        4.54      2.47 o
   9   5   1      207.23      207.09      8.23 o
  10   5   1        6.06       -2.90      3.81 o
  11   5   1       12.71       12.62      4.58 o
  12   5   1       38.34       31.88     10.70 o
  13   5   1       47.26       34.94      6.52 o
  14   5   1       50.58       71.42     11.17 o
 -14   6   1        0.30        4.74      7.96 o
 -13   6   1       15.91       24.08      6.57 o
 -12   6   1        1.33       -2.13      4.46 o
 -11   6   1       36.56       34.98      3.35 o
 -10   6   1       18.08       25.01      3.73 o
  -9   6   1      157.08      140.88      5.69 o
  -8   6   1        3.10        4.51      1.91 o
  -7   6   1      252.52      261.51      5.14 o
  -6   6   1     1392.85     1391.55     15.78 o
  -5   6   1      186.05      166.40      3.45 o
  -4   6   1      124.63       99.86      3.09 o
  -3   6   1      624.98      663.74      7.14 o
  -2   6   1      208.69      249.13      3.59 o
  -1   6   1      324.61      335.36      4.42 o
   0   6   1     1944.43     1795.46     16.10 o
   1   6   1     4178.05     4624.88     39.10 o
   2   6   1      232.12      240.12      3.45 o
   3   6   1      523.46      595.08      6.32 o
   4   6   1      261.81      301.42      5.90 o
   5   6   1       18.00       13.45      1.81 o
   6   6   1      730.22      756.51     13.76 o
   7   6   1       70.43       59.78      4.34 o
   8   6   1       66.77       66.21      7.33 o
   9   6   1      146.42      134.03      8.27 o
  10   6   1       15.88       12.34      4.29 o
  11   6   1       90.65       90.60      6.88 o
  12   6   1       33.49       44.62      6.93 o
  13   6   1       27.96       30.23      8.35 o
  14   6   1       27.74       19.56     15.21 o
 -13   7   1        7.15        7.78      6.06 o
 -12   7   1       13.51       11.76      5.00 o
 -11   7   1        2.30        4.77      6.17 o
 -10   7   1       41.17       38.36      6.13 o
  -9   7   1      255.02      249.51      6.31 o
  -8   7   1       98.03      105.67      4.37 o
  -7   7   1       50.84       41.08      2.57 o
  -6   7   1      151.88      156.53      3.95 o
  -5   7   1      688.59      648.98      8.67 o
  -4   7   1      223.47      177.42      3.39 o
  -3   7   1      371.08      423.33      5.32 o
  -2   7   1        5.57        0.56      1.12 o
  -1   7   1     1260.14     1381.96     13.04 o
   0   7   1      190.17      205.92      3.30 o
   1   7   1     2703.98     2944.78     25.69 o
   2   7   1       19.59       15.59      1.30 o
   3   7   1     2168.18     2282.92     24.20 o
   4   7   1      283.58      258.36      5.27 o
   5   7   1      438.58      444.38      8.12 o
   6   7   1      602.22      613.45     11.13 o
   7   7   1       21.24       15.61      3.69 o
   8   7   1       27.46       31.48      5.76 o
   9   7   1      202.83      208.63     10.22 o
  10   7   1       85.20       71.20      7.27 o
  11   7   1       15.47       17.83      4.92 o
  12   7   1       17.54       12.45      6.74 o
  13   7   1       70.42       66.50     10.47 o
 -13   8   1        0.74       -3.13     12.93 o
 -12   8   1       43.18       29.49     11.33 o
 -11   8   1       11.94       25.65      8.36 o
 -10   8   1        5.52        7.82      5.35 o
  -9   8   1        2.44       -5.54      5.54 o
  -8   8   1       17.66       15.83      2.30 o
  -7   8   1        0.57       -2.10      2.10 o
  -6   8   1      141.95      152.68      4.17 o
  -5   8   1      132.94      145.83      3.73 o
  -4   8   1      569.07      571.10      7.22 o
  -3   8   1        0.05        1.14      1.38 o
  -2   8   1        1.58        0.00      1.27 o
  -1   8   1        1.69        2.73      1.27 o
   0   8   1        0.05        2.12      1.34 o
   1   8   1       26.25       19.62      1.50 o
   2   8   1      893.52      933.26      9.98 o
   3   8   1       72.18       68.26      2.06 o
   4   8   1       26.12       18.07      2.71 o
   5   8   1        0.52       -1.13      2.08 o
   6   8   1        0.49        2.32      2.48 o
   7   8   1      627.97      612.71     17.10 o
   8   8   1      142.86      134.14      8.56 o
   9   8   1       67.24       74.17     11.78 o
  10   8   1       58.40       63.84      7.36 o
  11   8   1      103.01      114.31     10.16 o
  12   8   1        0.59        0.80      5.30 o
  13   8   1        0.85       -5.87      7.21 o
 -13   9   1       13.00        6.03      8.44 o
 -12   9   1       53.68       62.13     11.20 o
 -11   9   1        1.20       -1.45      7.15 o
 -10   9   1        4.06       -7.15      7.38 o
  -9   9   1        0.22       -3.60      6.55 o
  -8   9   1      471.67      439.59     14.94 o
  -7   9   1        6.06        6.61      2.23 o
  -6   9   1      594.43      587.07      9.19 o
  -5   9   1       71.57       77.50      2.98 o
  -4   9   1      222.39      228.42      4.44 o
  -3   9   1       21.91       21.65      2.13 o
  -2   9   1       56.97       82.13      2.58 o
  -1   9   1       46.73       50.84      2.16 o
   0   9   1      432.92      409.88      5.51 o
   1   9   1        3.69        6.09      1.59 o
   2   9   1     2475.92     2524.23     23.84 o
   3   9   1       21.28       23.01      1.57 o
   4   9   1       20.92       16.10      2.33 o
   5   9   1      220.94      233.28      6.84 o
   6   9   1      623.84      582.29     14.28 o
   7   9   1       18.74       15.58      5.21 o
   8   9   1       35.19       26.88      7.52 o
   9   9   1        2.21       -4.86      6.25 o
  10   9   1       15.48       20.92      6.30 o
  11   9   1        8.52        6.59      7.42 o
  12   9   1       54.06       57.54      9.79 o
 -12  10   1       12.76       -4.31      7.94 o
 -11  10   1        2.33       -6.87      6.87 o
 -10  10   1      103.14      109.13     13.84 o
  -9  10   1        9.71        6.67      7.49 o
  -8  10   1      142.88      134.66      9.00 o
  -7  10   1        1.85        4.99      5.97 o
  -6  10   1      541.40      516.13     14.46 o
  -5  10   1      758.93      762.88     11.68 o
  -4  10   1        2.01        1.65      1.89 o
  -3  10   1       44.03       57.16      2.64 o
  -2  10   1      182.78      173.15      4.00 o
  -1  10   1      752.45      745.24     10.84 o
   0  10   1      984.16      969.73     10.88 o
   1  10   1      556.04      546.67      7.18 o
   2  10   1     1699.49     1677.57     16.89 o
   3  10   1        3.79        0.15      2.01 o
   4  10   1      255.56      242.18      6.03 o
   5  10   1        0.20       -1.91      3.70 o
   6  10   1      107.77       94.19      6.25 o
   7  10   1       10.77        7.43      5.16 o
   8  10   1      192.62      216.86     18.25 o
   9  10   1        0.30       -2.92      6.22 o
  10  10   1        3.49        6.11      7.31 o
  11  10   1        4.96        0.05      8.27 o
  12  10   1       17.58        4.46     12.58 o
 -12  11   1        2.31       -0.83      9.18 o
 -11  11   1        4.00        1.89      8.32 o
 -10  11   1       21.73       25.92      9.18 o
  -9  11   1       18.95        5.29      7.39 o
  -8  11   1       32.68       32.53      7.51 o
  -7  11   1       99.71      106.75      8.18 o
  -6  11   1       63.30       60.82      6.69 o
  -5  11   1      439.66      440.04      9.20 o
  -4  11   1       88.07       73.97      3.58 o
  -3  11   1      126.11      115.77      3.82 o
  -2  11   1      112.28      115.79      3.63 o
  -1  11   1       60.43       60.16      2.90 o
   0  11   1        8.84        9.49      2.11 o
   1  11   1       52.40       63.45      2.73 o
   2  11   1      109.33       93.61      3.13 o
   3  11   1      240.35      223.28      6.37 o
   4  11   1       59.98       76.93      5.09 o
   5  11   1      264.59      262.12      9.42 o
   6  11   1        3.26        2.04      4.90 o
   7  11   1       11.96        4.27      6.41 o
   8  11   1        5.70       -6.18      6.18 o
   9  11   1       74.41       91.61     11.18 o
  10  11   1       26.75       10.05      8.48 o
  11  11   1        2.60       -9.90      9.90 o
 -11  12   1       78.77       72.56     12.09 o
 -10  12   1        0.03       -4.01      8.17 o
  -9  12   1       16.36       18.15      8.80 o
  -8  12   1       26.96       19.12      6.58 o
  -7  12   1      390.65      391.79     14.57 o
  -6  12   1        0.42       -1.82      4.90 o
  -5  12   1        8.96       10.30      2.84 o
  -4  12   1       18.17       17.28      2.71 o
  -3  12   1     1367.00     1320.34     18.00 o
  -2  12   1      307.66      266.90      6.43 o
  -1  12   1      865.89      872.75     15.77 o
   0  12   1      280.35      287.49      6.21 o
   1  12   1       76.35       71.88      3.54 o
   2  12   1      521.46      514.33      8.73 o
   3  12   1       27.51       28.78      4.03 o
   4  12   1       42.01       22.64      4.58 o
   5  12   1      316.60      280.67     10.20 o
   6  12   1        0.06       -1.38      4.87 o
   7  12   1      114.24      115.19      9.14 o
   8  12   1       36.38       26.60     10.64 o
   9  12   1        5.68        4.40      7.37 o
  10  12   1        0.23       -9.12     10.01 o
  11  12   1       39.64       27.51     10.67 o
 -10  13   1        1.00       -2.03      7.99 o
  -9  13   1        0.68       -6.96      6.96 o
  -8  13   1       45.28       37.89      9.54 o
  -7  13   1       43.16       61.75      7.68 o
  -6  13   1        1.52        1.23      5.29 o
  -5  13   1        4.11        4.98      4.46 o
  -4  13   1        3.16       -0.75      2.34 o
  -3  13   1        2.65        1.93      2.55 o
  -2  13   1       46.72       62.08      5.10 o
  -1  13   1       77.98       89.96      4.32 o
   0  13   1      319.78      305.98      6.95 o
   1  13   1       12.66       11.51      2.50 o
   2  13   1       15.39       13.55      2.44 o
   3  13   1       13.41        2.06      4.00 o
   4  13   1       11.60        6.64      4.25 o
   5  13   1        0.15        0.34      4.24 o
   6  13   1        4.96        4.58      5.55 o
   7  13   1       76.55       69.32     10.72 o
   8  13   1        0.96        7.57      8.49 o
   9  13   1        2.45       -7.52      7.52 o
  10  13   1       11.65        8.58      8.93 o
  -9  14   1        6.02      -10.07     10.07 o
  -8  14   1       60.56       63.05     10.95 o
  -7  14   1       10.26        8.84      6.98 o
  -6  14   1       64.91       67.13     21.51 o
  -5  14   1        9.41       12.19      5.29 o
  -4  14   1       49.57       47.72      3.11 o
  -3  14   1        1.95        7.17      2.86 o
  -2  14   1       10.17       13.05      3.30 o
  -1  14   1        1.89        1.52      2.71 o
   0  14   1        5.64        7.35      3.03 o
   1  14   1      397.09      367.67      7.88 o
   2  14   1       38.20       30.97      5.03 o
   3  14   1       20.59       12.75      4.63 o
   4  14   1       90.89       89.34      6.87 o
   5  14   1       96.38      111.94      7.54 o
   6  14   1       29.12       23.69      6.72 o
   7  14   1       20.51       28.37      9.11 o
   8  14   1        5.05        0.65      8.21 o
   9  14   1       35.14       26.80     10.52 o
  -8  15   1        5.33        8.35     11.33 o
  -7  15   1        1.43       -7.24      7.24 o
  -6  15   1       19.58       23.05      7.84 o
  -5  15   1       43.34       39.20      6.87 o
  -4  15   1       15.48       21.85      5.82 o
  -3  15   1       48.60       53.33      3.76 o
  -2  15   1       57.07       54.62      3.83 o
  -1  15   1       20.82       18.10      3.54 o
   0  15   1       29.10       22.82      3.18 o
   1  15   1       12.37       13.92      2.75 o
   2  15   1        2.70        9.31      5.06 o
   3  15   1       15.38       20.05      5.70 o
   4  15   1        7.60       12.81      5.79 o
   5  15   1       28.40       23.21      6.57 o
   6  15   1       10.28        9.47      7.46 o
   7  15   1        0.01       10.30     11.90 o
   8  15   1        0.12        6.64     11.67 o
  -7  16   1        1.42        5.03     12.70 o
  -6  16   1       36.05       30.32     13.38 o
  -5  16   1        0.01       -9.83     14.13 o
  -4  16   1       82.48      119.47      8.98 o
  -3  16   1       20.02       23.30      4.19 o
  -2  16   1        3.62        9.19      3.18 o
  -1  16   1       24.61       25.71      3.46 o
   0  16   1       61.90       75.72      4.43 o
   1  16   1       37.52       49.33      6.70 o
   2  16   1        9.04        1.73      5.14 o
   3  16   1        0.76       10.28      5.70 o
   4  16   1        9.39        7.22      5.83 o
   5  16   1       72.38       78.09      8.42 o
   6  16   1        0.61       -6.73      6.73 o
   7  16   1        5.85       10.75     12.93 o
  -6  17   1        6.45        4.58     13.04 o
  -5  17   1        5.16       20.59     13.04 o
  -4  17   1        8.67       -0.24     12.98 o
  -3  17   1        1.28        2.10      7.95 o
  -2  17   1       69.36       72.12      6.01 o
  -1  17   1        2.85        4.86      4.24 o
   0  17   1       20.32       21.28      4.24 o
   1  17   1        0.02       -2.75      7.64 o
   2  17   1      130.87      159.39     14.01 o
   3  17   1        5.24       -0.02      7.76 o
   4  17   1        0.50        4.87      7.80 o
   5  17   1        0.07        4.58     12.58 o
  -3  18   1       45.33       49.31     11.04 o
  -2  18   1        0.02       -8.63     11.15 o
  -1  18   1        9.92        1.69      8.81 o
   0  18   1        3.88        2.73      8.29 o
   1  18   1       82.21      102.27     24.60 o
   2  18   1        5.78       24.63      9.40 o
   3  18   1        0.03       -2.07      8.61 o
 -14   0   2      189.53      168.16     20.13 o
 -12   0   2       59.59       56.95      7.75 o
 -10   0   2      347.55      324.89     10.72 o
  -8   0   2      121.64      136.40      5.23 o
  -6   0   2    16656.64    16928.18    197.30 o
  -4   0   2       51.03       64.20      4.43 o
  -2   0   2     1506.91     1497.45     20.36 o
   0   0   2     9408.55     7948.65    182.33 o
   2   0   2     1621.27     1698.43     23.76 o
   4   0   2      844.43      940.32     13.57 o
   6   0   2        7.81        4.91      1.77 o
   8   0   2     1516.88     1526.51     22.88 o
  10   0   2      454.46      457.11     12.56 o
  12   0   2       62.12       58.00      5.18 o
  14   0   2        0.70        1.37     10.98 o
 -15   1   2        9.68       -6.52      9.67 o
 -14   1   2        0.09       -0.65      7.25 o
 -13   1   2       24.60       18.30      4.87 o
 -12   1   2       17.42        7.84      4.13 o
 -11   1   2       16.14       24.26      3.28 o
 -10   1   2       35.91       45.04      3.22 o
  -9   1   2      944.89      941.22     11.28 o
  -8   1   2      677.04      693.53      8.58 o
  -7   1   2      141.77      131.97      3.27 o
  -6   1   2      734.31      610.57      7.26 o
  -5   1   2      225.65      239.80      4.09 o
  -4   1   2     8697.15     8298.47     79.48 o
  -3   1   2     9314.19     9377.78     89.35 o
  -2   1   2     7179.24     7001.84     70.85 o
  -1   1   2     1501.21     1486.45     12.71 o
   0   1   2      945.08      959.16     10.96 o
   1   1   2      134.07      191.91      2.82 o
   2   1   2     3309.04     3465.43     35.11 o
   3   1   2       16.66       27.49      1.30 o
   4   1   2       74.49       87.77      1.76 o
   5   1   2      150.58      189.38      2.99 o
   6   1   2        3.35        3.97      1.17 o
   7   1   2      524.65      512.89      6.76 o
   8   1   2      183.05      200.73      4.18 o
   9   1   2      103.04       97.65      3.42 o
  10   1   2      581.19      557.93      9.98 o
  11   1   2       27.42       33.51      2.97 o
  12   1   2       57.06       68.11      3.54 o
  13   1   2       27.60       23.80      6.34 o
  14   1   2      123.85      129.35     13.25 o
 -15   2   2       11.79       -0.24      9.72 o
 -14   2   2        3.91        8.69      5.88 o
 -13   2   2      185.64      203.82     10.53 o
 -12   2   2       43.36       35.54      3.98 o
 -11   2   2       67.19       64.32      4.47 o
 -10   2   2      304.10      295.87      6.60 o
  -9   2   2        8.86        5.33      2.21 o
  -8   2   2      153.45      143.02      3.58 o
  -7   2   2      138.07      128.82      3.22 o
  -6   2   2      368.81      388.50      5.92 o
  -5   2   2       94.56      127.25      3.12 o
  -4   2   2     7407.99     7315.13     70.30 o
  -3   2   2    32778.63    31383.59    298.15 o
  -2   2   2    24195.42    23583.29    224.65 o
  -1   2   2      246.80      300.13      3.11 o
   0   2   2     6897.06     6897.53     64.16 o
   1   2   2    17558.49    17454.39    191.65 o
   2   2   2     2696.82     2748.14     25.78 o
   3   2   2     2278.37     2204.32     23.28 o
   4   2   2      177.45      163.81      2.80 o
   5   2   2      316.45      293.12      3.89 o
   6   2   2      142.47      149.89      2.88 o
   7   2   2      508.91      454.61      5.91 o
   8   2   2      166.56      173.57      3.77 o
   9   2   2      146.79      141.80      4.08 o
  10   2   2       80.57       73.96      3.70 o
  11   2   2        2.09        2.49      2.87 o
  12   2   2        6.83        9.48      4.12 o
  13   2   2        0.19       -0.57      8.29 o
  14   2   2        9.69       21.62      9.61 o
 -15   3   2        1.93       -8.87     10.81 o
 -14   3   2       13.12       13.47      6.85 o
 -13   3   2       24.39       21.96      4.01 o
 -12   3   2       28.74       35.64      4.09 o
 -11   3   2      144.61      130.33      5.40 o
 -10   3   2      360.52      369.71      7.90 o
  -9   3   2       71.40       68.56      2.94 o
  -8   3   2      193.49      204.06      4.54 o
  -7   3   2       46.78       48.74      2.36 o
  -6   3   2      884.38      891.95     10.11 o
  -5   3   2      533.85      552.30      6.85 o
  -4   3   2     3991.82     4329.44     40.24 o
  -3   3   2     7237.25     7322.02     70.20 o
  -2   3   2     2071.26     2193.94     18.92 o
  -1   3   2     2466.74     2460.64     20.91 o
   0   3   2     2902.51     2790.22     27.11 o
   1   3   2     3006.39     3230.47     28.60 o
   2   3   2      134.41      181.69      2.48 o
   3   3   2     3906.82     3874.95     35.83 o
   4   3   2       60.63       72.77      2.22 o
   5   3   2       69.68       40.90      2.11 o
   6   3   2      355.21      350.28      5.94 o
   7   3   2      346.42      359.52      5.40 o
   8   3   2       54.43       57.35      2.59 o
   9   3   2      123.70      107.67      6.92 o
  10   3   2        6.66        5.12      3.30 o
  11   3   2       49.76       58.15      7.26 o
  12   3   2       69.81       77.03      7.20 o
  13   3   2       78.60       74.60     10.81 o
  14   3   2        2.78       12.94      8.22 o
 -14   4   2       42.26       50.77      7.34 o
 -13   4   2        0.99        4.21      3.40 o
 -12   4   2       29.75       29.18      3.69 o
 -11   4   2      192.16      177.91      6.11 o
 -10   4   2       69.33       92.83      4.58 o
  -9   4   2      168.08      146.48      4.34 o
  -8   4   2        0.14        1.12      1.70 o
  -7   4   2      478.31      479.33      6.59 o
  -6   4   2        2.75        2.23      1.47 o
  -5   4   2      934.76      926.36     10.33 o
  -4   4   2      468.38      458.69      6.14 o
  -3   4   2     3537.35     3484.24     31.10 o
  -2   4   2      872.73      773.39      7.53 o
  -1   4   2      546.54      499.66      5.17 o
   0   4   2       64.70       74.41      1.85 o
   1   4   2     6883.60     7229.72     65.68 o
   2   4   2      625.48      616.61      6.37 o
   3   4   2       49.57       65.23      1.87 o
   4   4   2     1422.69     1356.89     18.00 o
   5   4   2        4.13        1.01      1.27 o
   6   4   2      240.10      256.86      6.11 o
   7   4   2      209.62      217.16      5.51 o
   8   4   2      458.13      458.44      8.13 o
   9   4   2      135.50      125.38      5.58 o
  10   4   2       27.57       18.88      3.80 o
  11   4   2      140.05      117.75     10.34 o
  12   4   2        0.02        0.96      4.96 o
  13   4   2       17.43       19.34      8.53 o
  14   4   2        0.07       -4.10     13.61 o
 -14   5   2        0.95       -4.06      5.64 o
 -13   5   2        1.98       -3.59      3.59 o
 -12   5   2       22.13       22.43      3.38 o
 -11   5   2        2.71       -0.91      2.69 o
 -10   5   2       53.38       58.08      4.17 o
  -9   5   2      865.90      836.25     14.26 o
  -8   5   2      419.00      430.73      7.25 o
  -7   5   2      570.41      558.79      8.14 o
  -6   5   2      440.30      456.58      6.50 o
  -5   5   2     1232.14     1126.76     18.59 o
  -4   5   2     1913.86     2122.47     20.89 o
  -3   5   2      237.09      238.42      3.48 o
  -2   5   2      623.01      544.03      5.85 o
  -1   5   2     1140.32     1131.47     10.51 o
   0   5   2      196.10      163.07      2.91 o
   1   5   2     5176.98     5381.68     52.09 o
   2   5   2     1589.14     1596.75     14.99 o
   3   5   2      125.26      163.90      3.26 o
   4   5   2      869.22      994.20     13.32 o
   5   5   2      854.71      843.76     17.91 o
   6   5   2      126.66      150.06      4.24 o
   7   5   2      185.36      175.89      5.76 o
   8   5   2      220.66      220.48      6.11 o
   9   5   2        0.55        1.53      2.98 o
  10   5   2       88.16       94.67      6.27 o
  11   5   2      530.05      517.01     16.32 o
  12   5   2        5.34        0.74      5.15 o
  13   5   2       30.68       28.38      9.17 o
  14   5   2       31.76       40.87     10.17 o
 -14   6   2       12.40       13.15     11.04 o
 -13   6   2       33.10       27.74      6.80 o
 -12   6   2        0.97        4.61      3.61 o
 -11   6   2       21.90       23.57      3.17 o
 -10   6   2      122.12      118.85      5.30 o
  -9   6   2        0.26       -2.41      2.41 o
  -8   6   2       17.41       13.99      2.45 o
  -7   6   2      107.29      100.53      3.45 o
  -6   6   2      404.61      430.79      6.76 o
  -5   6   2      157.72      186.50      4.04 o
  -4   6   2      947.59     1026.01     10.80 o
  -3   6   2      195.02      137.75      2.76 o
  -2   6   2     1842.49     1994.75     17.90 o
  -1   6   2     1565.82     1632.16     14.85 o
   0   6   2     1232.82     1479.81     13.50 o
   1   6   2      519.91      585.00      6.52 o
   2   6   2      722.90      796.81      8.93 o
   3   6   2     1683.12     1758.48     16.75 o
   4   6   2      301.78      400.43      5.92 o
   5   6   2        7.05        5.56      1.72 o
   6   6   2       57.81       54.33      2.90 o
   7   6   2       52.01       39.69      4.09 o
   8   6   2      251.76      248.17     11.33 o
   9   6   2      209.77      197.55      9.81 o
  10   6   2       42.51       34.93      5.00 o
  11   6   2      172.52      158.95     10.56 o
  12   6   2        7.52        7.58      5.40 o
  13   6   2       41.79       42.48      9.61 o
 -14   7   2       53.27       60.61     11.34 o
 -13   7   2       20.65       28.21     14.47 o
 -12   7   2       45.28       35.39      9.91 o
 -11   7   2       34.35       43.08      3.40 o
 -10   7   2       35.04       40.07      3.51 o
  -9   7   2       16.26       15.74      2.86 o
  -8   7   2     1137.34     1107.28     18.39 o
  -7   7   2       56.30       58.41      2.96 o
  -6   7   2      125.25      131.05      5.16 o
  -5   7   2      287.85      265.84      4.85 o
  -4   7   2        6.00        5.83      1.50 o
  -3   7   2     1658.10     1728.46     16.12 o
  -2   7   2      900.43      944.64      9.58 o
  -1   7   2       96.10      105.58      2.46 o
   0   7   2     1618.70     1662.00     15.25 o
   1   7   2       33.42       55.03      1.70 o
   2   7   2     2216.92     2280.96     27.03 o
   3   7   2        2.97        4.29      1.52 o
   4   7   2      424.52      433.94      7.39 o
   5   7   2      234.15      220.56      4.85 o
   6   7   2      648.25      633.67     12.98 o
   7   7   2       62.08       60.85      4.27 o
   8   7   2       36.87       35.90     10.18 o
   9   7   2      121.19      107.13     11.01 o
  10   7   2      281.91      292.52     12.53 o
  11   7   2      132.55      135.94     11.18 o
  12   7   2        0.13        4.42      5.47 o
  13   7   2       39.00       33.85      9.72 o
 -13   8   2        1.82       -1.44      6.29 o
 -12   8   2        0.42        4.53      8.27 o
 -11   8   2        3.98       -1.82     11.84 o
 -10   8   2       53.07       57.42      6.79 o
  -9   8   2       18.78       23.84      3.10 o
  -8   8   2        0.03       -2.48      2.48 o
  -7   8   2        0.04        0.31      1.80 o
  -6   8   2       36.09       25.09      2.50 o
  -5   8   2       12.90        7.91      2.02 o
  -4   8   2      730.88      696.46      8.43 o
  -3   8   2       96.25      108.09      2.80 o
  -2   8   2      180.88      129.30      2.98 o
  -1   8   2      367.79      372.90      4.99 o
   0   8   2      281.00      312.41      4.40 o
   1   8   2      417.18      419.79      5.43 o
   2   8   2      694.39      701.63      9.83 o
   3   8   2      370.39      337.65      7.62 o
   4   8   2     1868.29     1828.63     20.08 o
   5   8   2      157.11      143.85      4.82 o
   6   8   2        7.56        6.53      2.94 o
   7   8   2      725.50      726.06     19.17 o
   8   8   2      259.61      247.98     18.36 o
   9   8   2       85.10       72.59      9.46 o
  10   8   2       75.74       64.76      7.45 o
  11   8   2       36.89       26.81      5.54 o
  12   8   2        5.53        8.82      6.10 o
  13   8   2       13.76       -6.03      7.83 o
 -13   9   2        1.12       -0.17      6.61 o
 -12   9   2       20.49        4.95      8.22 o
 -11   9   2       69.02       73.42     10.63 o
 -10   9   2        2.26        9.94      7.15 o
  -9   9   2       76.50       71.87      3.76 o
  -8   9   2        2.96        3.68      2.66 o
  -7   9   2       25.70       33.40      3.31 o
  -6   9   2      331.83      335.25      6.58 o
  -5   9   2       79.49       76.34      3.11 o
  -4   9   2      913.63      883.83     10.28 o
  -3   9   2      133.78      117.00      3.20 o
  -2   9   2       77.38      109.54      2.90 o
  -1   9   2     1337.22     1325.17     13.68 o
   0   9   2       94.99       93.06      2.70 o
   1   9   2       13.54        5.20      1.55 o
   2   9   2       39.85       36.31      2.47 o
   3   9   2      897.06      838.71     11.74 o
   4   9   2      124.14      108.37      4.85 o
   5   9   2      894.25      826.54     13.08 o
   6   9   2      540.72      574.31     15.41 o
   7   9   2      180.33      184.43      9.55 o
   8   9   2        3.59        3.20      5.94 o
   9   9   2       86.03       85.78     12.30 o
  10   9   2        0.23       -2.45      5.19 o
  11   9   2        6.63       -4.32      5.60 o
  12   9   2        5.00        3.44      9.17 o
 -12  10   2        1.03        7.84      8.82 o
 -11  10   2       68.56       64.21     10.57 o
 -10  10   2       43.65       44.56     13.27 o
  -9  10   2       61.15       51.87      9.18 o
  -8  10   2       37.46       33.10      2.95 o
  -7  10   2      353.28      343.21     10.34 o
  -6  10   2       11.95       12.00      3.01 o
  -5  10   2      572.72      566.74      8.63 o
  -4  10   2      340.20      357.27      6.16 o
  -3  10   2      627.86      605.76      7.96 o
  -2  10   2      647.83      635.42      8.50 o
  -1  10   2        4.94        4.49      1.79 o
   0  10   2       28.54       32.62      2.14 o
   1  10   2     1710.87     1620.79     16.31 o
   2  10   2      368.31      375.86      6.68 o
   3  10   2       66.00       64.32      3.46 o
   4  10   2      220.36      206.72      5.60 o
   5  10   2      186.45      200.33      8.33 o
   6  10   2       55.89       59.23      5.67 o
   7  10   2      279.75      259.55     11.58 o
   8  10   2        4.02        2.63      6.56 o
   9  10   2       43.33       29.24      8.50 o
  10  10   2      101.21      120.68     13.04 o
  11  10   2       24.05       13.81      8.86 o
  12  10   2        2.60       -1.27      7.91 o
 -12  11   2        0.14       -7.72      7.72 o
 -11  11   2        3.12       -1.27      8.46 o
 -10  11   2       40.89       22.95      8.51 o
  -9  11   2       17.57       26.34      8.37 o
  -8  11   2      497.83      521.24     27.57 o
  -7  11   2       31.55       25.84      3.22 o
  -6  11   2        9.73        9.45      2.92 o
  -5  11   2       18.11       11.22      2.88 o
  -4  11   2      985.46      980.73     13.39 o
  -3  11   2       38.13       46.56      3.96 o
  -2  11   2      322.59      303.78      5.68 o
  -1  11   2        0.43        0.47      1.95 o
   0  11   2       54.97       48.02      2.50 o
   1  11   2       57.36       70.04      2.73 o
   2  11   2      558.85      557.50      9.44 o
   3  11   2       43.80       31.54      3.59 o
   4  11   2       16.27       11.49      4.26 o
   5  11   2        4.18        1.32      4.31 o
   6  11   2       99.04       78.06      7.36 o
   7  11   2       60.08       54.90     16.02 o
   8  11   2        6.89        5.57     10.58 o
   9  11   2        5.45       -2.63      7.52 o
  10  11   2       78.84       99.60     12.18 o
  11  11   2       12.34        1.20      8.24 o
 -11  12   2        0.64       -8.29      8.29 o
 -10  12   2       36.01       37.82     10.22 o
  -9  12   2       30.48       27.99      8.84 o
  -8  12   2        1.47       -2.45      7.48 o
  -7  12   2       49.06       42.79      6.66 o
  -6  12   2      783.55      732.41     13.46 o
  -5  12   2       13.31       13.26      3.06 o
  -4  12   2      148.96      160.92      5.35 o
  -3  12   2      208.57      190.00      6.51 o
  -2  12   2        0.58       -2.37      2.37 o
  -1  12   2       95.44       82.58      3.61 o
   0  12   2       54.40       50.49      3.13 o
   1  12   2       48.98       65.45      3.09 o
   2  12   2      439.73      432.28     10.66 o
   3  12   2      179.33      144.28      7.30 o
   4  12   2        2.45        8.66      4.00 o
   5  12   2        9.20       17.47      4.52 o
   6  12   2       27.70       22.52      5.84 o
   7  12   2      154.29      150.02     12.44 o
   8  12   2       40.28       42.53      9.30 o
   9  12   2       65.62       59.41     10.29 o
  10  12   2       42.54       59.49     11.13 o
  11  12   2        1.49        0.83      9.26 o
 -10  13   2       31.15       13.20     16.53 o
  -9  13   2       24.40       22.31      9.10 o
  -8  13   2        3.69       -4.13      5.38 o
  -7  13   2       56.35       58.86      7.59 o
  -6  13   2       11.23        8.46      4.14 o
  -5  13   2       64.28       53.74      3.65 o
  -4  13   2      112.41      113.42      4.89 o
  -3  13   2      206.84      211.35      6.33 o
  -2  13   2       38.81       42.52      4.14 o
  -1  13   2      176.54      178.11      6.12 o
   0  13   2       26.15       18.31      2.68 o
   1  13   2        2.08        0.70      2.26 o
   2  13   2       16.93       14.79      8.54 o
   3  13   2       29.91       37.07      8.31 o
   4  13   2       22.50       14.89      5.17 o
   5  13   2      107.15      108.31      7.16 o
   6  13   2        2.33       -1.34      5.58 o
   7  13   2        2.71        3.16      7.64 o
   8  13   2       34.88       39.22      9.66 o
   9  13   2        4.25       -6.23      8.17 o
  10  13   2        3.42       -2.42      8.98 o
 -10  14   2       17.15       -8.24     11.67 o
  -9  14   2       21.06        6.29     12.24 o
  -8  14   2        7.59       18.70      8.41 o
  -7  14   2        8.31        2.01      8.81 o
  -6  14   2       67.39       63.90      9.12 o
  -5  14   2       22.60       23.27      3.03 o
  -4  14   2       11.52       19.71      3.34 o
  -3  14   2      177.52      182.14      6.04 o
  -2  14   2       82.14       79.35      4.33 o
  -1  14   2       42.91       35.11      3.44 o
   0  14   2        6.18        5.43      2.56 o
   1  14   2        8.08       10.99      4.34 o
   2  14   2      183.76      198.66      8.78 o
   3  14   2      106.05      107.06      7.01 o
   4  14   2       54.06       62.73      7.27 o
   5  14   2       22.73       16.84      4.92 o
   6  14   2        0.08        5.03      7.65 o
   7  14   2       19.37       46.02     14.70 o
   8  14   2       46.79       49.69     10.93 o
   9  14   2        6.39       21.21     12.53 o
  -9  15   2        0.99       12.93     12.70 o
  -8  15   2       47.03       73.96     10.50 o
  -7  15   2        0.11        1.14      7.22 o
  -6  15   2        4.86       15.50      8.52 o
  -5  15   2        4.16        4.46      6.40 o
  -4  15   2        1.38        1.10      2.84 o
  -3  15   2       33.19       40.79      4.05 o
  -2  15   2       19.74       18.22      3.23 o
  -1  15   2      102.48       89.97      4.50 o
   0  15   2       92.19       79.68      6.63 o
   1  15   2        4.62        9.63      4.87 o
   2  15   2        3.19        4.37      5.84 o
   3  15   2       36.76       46.38      6.78 o
   4  15   2        1.33       -3.66      5.04 o
   5  15   2        0.02       -4.86      4.86 o
   6  15   2        2.21       -7.67      7.67 o
   7  15   2        1.47       -2.06      8.02 o
   8  15   2        1.09       -3.93      8.16 o
  -7  16   2       85.61       98.04     18.19 o
  -6  16   2       21.48       25.62     13.27 o
  -5  16   2       13.17       25.28     13.04 o
  -4  16   2        0.27       -0.07      3.12 o
  -3  16   2      100.16      125.43      5.65 o
  -2  16   2        0.84        1.48      2.96 o
  -1  16   2        0.09        0.29      2.84 o
   0  16   2       15.52       20.04      5.87 o
   1  16   2        8.29        9.04      5.62 o
   2  16   2       19.04       19.25      6.21 o
   3  16   2        7.34        3.36      5.61 o
   4  16   2       17.34       23.30      6.72 o
   5  16   2       14.11        7.75      6.51 o
   6  16   2        3.92        9.84     12.70 o
   7  16   2       32.36       17.73     14.64 o
  -6  17   2        0.47        2.75     11.55 o
  -5  17   2       28.09       18.42     12.58 o
  -4  17   2        8.13        5.95      8.61 o
  -3  17   2        1.29       -7.18      7.18 o
  -2  17   2       11.92       12.08      5.43 o
  -1  17   2      117.82      138.48      9.85 o
   0  17   2        2.16        0.04     14.41 o
   1  17   2       32.26       37.33      9.55 o
   2  17   2        2.17        1.51      7.72 o
   3  17   2       13.26       27.51      9.04 o
   4  17   2        5.51        0.48      8.08 o
   5  17   2        9.97       10.07     12.47 o
  -3  18   2        4.37        7.67     15.90 o
  -2  18   2       22.01       28.35     10.54 o
  -1  18   2       17.60       56.60     10.76 o
   0  18   2        0.02       -7.76      7.76 o
   1  18   2        0.85       -0.38      9.32 o
   2  18   2       62.72       61.36     10.96 o
   3  18   2        0.08        7.38     11.95 o
 -15   0   3       11.99       13.38     12.93 o
 -13   0   3      470.67      475.65     32.72 o
 -11   0   3       56.78       36.96      5.57 o
  -9   0   3     2490.02     2461.74     35.91 o
  -7   0   3      637.10      614.54     11.25 o
  -5   0   3     6677.10     6931.19     89.99 o
  -3   0   3    19812.68    20330.87    235.57 o
  -1   0   3     5305.70     5543.22     71.22 o
   1   0   3      874.51      816.89     14.40 o
   3   0   3     3619.81     3961.32     47.28 o
   5   0   3     2268.00     2289.85     32.44 o
   7   0   3      260.88      303.00      6.76 o
   9   0   3     1045.13     1031.38     27.39 o
  11   0   3        0.85       -0.56      2.87 o
  13   0   3       63.60       72.53     14.76 o
 -15   1   3       19.16       12.71      8.71 o
 -14   1   3       22.77       24.60      6.71 o
 -13   1   3        4.52        3.34      4.47 o
 -12   1   3      120.01      111.45      6.28 o
 -11   1   3      486.37      514.16     10.03 o
 -10   1   3       46.26       41.86      3.14 o
  -9   1   3     3346.24     3233.26     30.76 o
  -8   1   3      260.11      258.86      4.78 o
  -7   1   3      662.26      643.90      7.87 o
  -6   1   3     2316.40     2392.27     23.57 o
  -5   1   3     1243.68     1204.49     14.25 o
  -4   1   3      246.65      178.65      3.36 o
  -3   1   3      232.97      200.39      4.71 o
  -2   1   3      536.39      556.82      6.27 o
  -1   1   3      202.10      188.28      3.85 o
   0   1   3      368.92      315.53      3.63 o
   1   1   3    13356.82    13679.25    147.65 o
   2   1   3        9.72       12.03      0.80 o
   3   1   3      146.26      154.57      2.38 o
   4   1   3       26.86       18.90      1.19 o
   5   1   3       53.12       50.60      1.53 o
   6   1   3      216.28      220.78      3.58 o
   7   1   3     2849.46     2832.64     27.34 o
   8   1   3      248.89      264.86      4.65 o
   9   1   3      128.88      125.67      3.79 o
  10   1   3      176.25      180.51      4.78 o
  11   1   3      100.08      112.69      5.25 o
  12   1   3       32.47       29.27      4.11 o
  13   1   3      191.99      198.22      9.29 o
  14   1   3        0.39       -2.75      7.58 o
 -15   2   3        8.28        6.11      9.25 o
 -14   2   3       93.35       86.91      8.75 o
 -13   2   3       13.51        9.41      4.46 o
 -12   2   3        2.16       -2.79      3.49 o
 -11   2   3       38.44       41.39      3.68 o
 -10   2   3      221.89      224.45      5.83 o
  -9   2   3       57.17       57.88      2.88 o
  -8   2   3       25.38       22.35      2.06 o
  -7   2   3      161.64      152.13      3.87 o
  -6   2   3     7923.93     8039.22     73.89 o
  -5   2   3    11340.43    11838.74    107.34 o
  -4   2   3      281.99      288.73      4.22 o
  -3   2   3     1594.28     1568.38     17.11 o
  -2   2   3    11323.41    11090.59     99.83 o
  -1   2   3     6085.27     6272.36     49.96 o
   0   2   3     2588.88     2673.16     29.70 o
   1   2   3     7858.16     7655.04     89.53 o
   2   2   3      968.88     1083.22     12.87 o
   3   2   3       16.02       10.24      0.82 o
   4   2   3     2676.62     2562.54     25.53 o
   5   2   3     1111.86     1137.38     13.48 o
   6   2   3       23.51       17.80      1.68 o
   7   2   3        0.18        1.64      1.75 o
   8   2   3     1294.27     1300.94     17.40 o
   9   2   3       62.21       73.81      4.37 o
  10   2   3       10.05        9.26      3.51 o
  11   2   3        0.47       -4.52      4.52 o
  12   2   3       78.25       84.56      5.89 o
  13   2   3       29.21       18.05      5.61 o
  14   2   3        0.00       11.37      8.57 o
 -15   3   3        4.33        6.95      9.02 o
 -14   3   3       15.99        5.18      5.80 o
 -13   3   3      103.61      120.01      7.46 o
 -12   3   3        0.19       -2.84      4.41 o
 -11   3   3       16.59       18.36      3.50 o
 -10   3   3      151.29      145.11      5.64 o
  -9   3   3      199.60      171.54      4.33 o
  -8   3   3       88.27       88.21      3.15 o
  -7   3   3       86.45       81.56      2.69 o
  -6   3   3     1478.91     1430.20     14.42 o
  -5   3   3     2897.83     2955.84     28.37 o
  -4   3   3     2154.73     2107.05     21.61 o
  -3   3   3     7689.55     7619.34     69.31 o
  -2   3   3       14.91       13.36      1.01 o
  -1   3   3     3428.56     3337.18     27.00 o
   0   3   3     3533.02     3508.05     34.29 o
   1   3   3     1398.68     1582.19     18.24 o
   2   3   3      316.43      307.03      4.35 o
   3   3   3     1445.81     1646.44     16.87 o
   4   3   3      723.50      830.45     10.28 o
   5   3   3      194.41      162.83      3.97 o
   6   3   3      469.27      468.21      6.69 o
   7   3   3      329.23      303.07      5.92 o
   8   3   3      229.87      224.41      5.86 o
   9   3   3       20.91       18.01      3.27 o
  10   3   3      374.71      375.89     10.80 o
  11   3   3        4.52        5.29      3.74 o
  12   3   3       28.48       20.11      5.54 o
  13   3   3        0.09       -7.15      7.15 o
  14   3   3        3.26       11.22     16.70 o
 -14   4   3        1.37        5.69      5.82 o
 -13   4   3      118.35      134.24      6.51 o
 -12   4   3        0.02       -3.81      3.81 o
 -11   4   3        3.65       -0.60      2.92 o
 -10   4   3      720.15      692.75     11.70 o
  -9   4   3        8.05        8.49      2.26 o
  -8   4   3      186.96      185.16      4.51 o
  -7   4   3      329.77      321.04      5.25 o
  -6   4   3     1121.47     1195.80     13.14 o
  -5   4   3      976.13     1079.96     12.40 o
  -4   4   3      121.88      112.13      2.66 o
  -3   4   3     2002.41     2007.17     18.60 o
  -2   4   3     1424.13     1563.03     14.00 o
  -1   4   3      553.92      456.98      4.79 o
   0   4   3      190.74      207.60      3.01 o
   1   4   3      639.37      592.18      6.43 o
   2   4   3      444.28      531.96      6.20 o
   3   4   3     1854.09     1992.34     20.34 o
   4   4   3      501.05      464.20      6.54 o
   5   4   3       44.54       58.44      2.59 o
   6   4   3       74.71       72.05      2.94 o
   7   4   3      794.71      765.44     12.36 o
   8   4   3        6.29        9.17      3.27 o
   9   4   3      117.65      133.15      5.72 o
  10   4   3        2.28        2.75      3.42 o
  11   4   3       23.32       25.85      8.87 o
  12   4   3       45.28       41.05      6.46 o
  13   4   3       63.68       66.24     10.83 o
  14   4   3       55.16       62.56     21.68 o
 -14   5   3       15.57       14.14      4.39 o
 -13   5   3        3.40        3.08      4.75 o
 -12   5   3       95.16       88.83      7.06 o
 -11   5   3       39.20       38.24      3.87 o
 -10   5   3        8.82        4.69      3.14 o
  -9   5   3      378.33      334.66      7.44 o
  -8   5   3     1676.01     1588.99     17.50 o
  -7   5   3      268.57      268.18      5.15 o
  -6   5   3       19.01       18.03      1.88 o
  -5   5   3       38.10       29.78      1.77 o
  -4   5   3     1359.19     1418.07     14.01 o
  -3   5   3      645.39      640.10      6.86 o
  -2   5   3     2283.83     2336.53     20.49 o
  -1   5   3      295.55      271.62      3.61 o
   0   5   3      329.38      311.33      4.40 o
   1   5   3      947.25     1083.74     10.53 o
   2   5   3      292.15      302.10      4.09 o
   3   5   3     1682.53     1737.92     18.07 o
   4   5   3       81.85       76.49      3.86 o
   5   5   3       67.22       92.52      3.61 o
   6   5   3        1.64        3.40      2.18 o
   7   5   3        5.32        3.28      2.55 o
   8   5   3      619.91      613.63     12.73 o
   9   5   3       27.15       32.86      3.98 o
  10   5   3      252.25      249.84      9.44 o
  11   5   3      166.00      176.89     11.67 o
  12   5   3        0.65       -4.07      4.80 o
  13   5   3        6.78       13.92      8.50 o
 -14   6   3        4.06        3.02      8.03 o
 -13   6   3       50.51       55.48      5.68 o
 -12   6   3       16.89       13.21      3.34 o
 -11   6   3       23.88       12.54      3.51 o
 -10   6   3        2.52       -1.92      2.93 o
  -9   6   3       12.78        3.15      2.58 o
  -8   6   3        0.44       -0.88      2.33 o
  -7   6   3       17.36       14.73      2.36 o
  -6   6   3     1505.61     1488.43     16.92 o
  -5   6   3      572.15      577.51      7.59 o
  -4   6   3      310.78      268.02      4.29 o
  -3   6   3      168.59      206.14      3.39 o
  -2   6   3     1472.04     1539.00     14.23 o
  -1   6   3       43.05       50.40      1.63 o
   0   6   3     1600.97     1574.83     16.34 o
   1   6   3      288.36      308.25      4.37 o
   2   6   3      947.02     1045.79     10.50 o
   3   6   3       66.35       65.07      2.27 o
   4   6   3      125.83      126.75      4.02 o
   5   6   3        1.04       -0.31      1.76 o
   6   6   3       34.76       37.67      3.17 o
   7   6   3       90.62       88.35      4.43 o
   8   6   3      555.19      568.36     16.06 o
   9   6   3      125.81      132.22     14.62 o
  10   6   3      245.78      269.22     10.02 o
  11   6   3       17.84        9.98      5.31 o
  12   6   3       37.49       49.31      7.02 o
  13   6   3       16.41        4.13      8.87 o
 -14   7   3       19.81       -3.59      8.69 o
 -13   7   3        0.05       -0.18      6.02 o
 -12   7   3        8.55        6.76      3.30 o
 -11   7   3       58.03       68.45      6.50 o
 -10   7   3       37.04       36.80      3.86 o
  -9   7   3      214.89      217.22      6.54 o
  -8   7   3       54.31       46.55      3.60 o
  -7   7   3      728.39      709.06     10.55 o
  -6   7   3     2908.85     2919.75     30.58 o
  -5   7   3        3.66        4.48      1.67 o
  -4   7   3      544.60      547.54      6.92 o
  -3   7   3      518.12      412.12      5.34 o
  -2   7   3      203.22      211.63      5.77 o
  -1   7   3     5397.10     5712.96     48.25 o
   0   7   3      789.89      816.83      8.26 o
   1   7   3      338.08      391.03      5.76 o
   2   7   3     1236.61     1257.69     13.30 o
   3   7   3     1499.52     1532.10     17.46 o
   4   7   3       15.16       19.04      2.00 o
   5   7   3      128.50      121.08      4.25 o
   6   7   3      426.77      410.99      9.61 o
   7   7   3      286.06      300.67      9.91 o
   8   7   3      103.70      107.29      9.45 o
   9   7   3       73.52       78.36      7.27 o
  10   7   3       77.87       79.98      8.52 o
  11   7   3      160.01      141.22     11.80 o
  12   7   3       14.03       13.54      5.75 o
  13   7   3        0.12       -0.54      7.37 o
 -13   8   3        1.46       10.11      6.78 o
 -12   8   3        7.23        0.70      8.17 o
 -11   8   3        0.01       -2.96      2.96 o
 -10   8   3       19.75       15.54      3.53 o
  -9   8   3       25.20       29.02      3.68 o
  -8   8   3      102.92       98.09      4.89 o
  -7   8   3      354.29      351.93      7.48 o
  -6   8   3       22.55       23.31      2.56 o
  -5   8   3      827.73      776.76      9.80 o
  -4   8   3       91.33      105.45      2.89 o
  -3   8   3     1552.41     1602.04     15.38 o
  -2   8   3      350.80      362.98      5.04 o
  -1   8   3      106.14       81.66      2.88 o
   0   8   3      270.98      273.79      4.13 o
   1   8   3     2598.94     2708.38     29.87 o
   2   8   3       19.21       13.33      1.71 o
   3   8   3      159.99      164.36      4.08 o
   4   8   3      127.49      111.18      3.81 o
   5   8   3       25.58       28.19      3.04 o
   6   8   3      327.80      307.62      9.87 o
   7   8   3      342.46      312.86     12.04 o
   8   8   3      177.97      159.60     11.25 o
   9   8   3        0.50        2.90      6.92 o
  10   8   3       62.68       65.37      8.94 o
  11   8   3        1.28        0.20      5.05 o
  12   8   3       13.30        8.19      5.83 o
 -13   9   3       34.55       46.50     10.07 o
 -12   9   3       23.83       25.30     14.53 o
 -11   9   3        0.06        2.24      3.25 o
 -10   9   3       87.10       88.86      4.92 o
  -9   9   3      108.30      115.39      5.46 o
  -8   9   3       32.66       33.02      3.70 o
  -7   9   3       61.20       57.00      4.76 o
  -6   9   3      403.56      398.76      7.11 o
  -5   9   3        2.75        2.52      2.03 o
  -4   9   3      990.40      954.47     10.92 o
  -3   9   3      735.20      732.63      8.49 o
  -2   9   3      154.15      161.82      4.25 o
  -1   9   3       19.05       15.43      1.77 o
   0   9   3     2003.89     2034.59     19.59 o
   1   9   3      128.47      154.79      4.44 o
   2   9   3      143.46      142.82      3.82 o
   3   9   3      165.41      157.96      6.30 o
   4   9   3       48.36       56.27      3.26 o
   5   9   3       31.94       45.32      3.93 o
   6   9   3      497.46      517.19     13.62 o
   7   9   3       12.56       18.91      6.70 o
   8   9   3        1.64        3.21      6.38 o
   9   9   3        3.06       -2.35      6.51 o
  10   9   3       49.14       42.31      8.07 o
  11   9   3       45.83       41.96      6.95 o
  12   9   3        0.00       -6.08      6.81 o
 -12  10   3        3.58        2.98      9.01 o
 -11  10   3        0.00       -7.23      7.23 o
 -10  10   3       45.97       47.38      4.42 o
  -9  10   3       12.06       11.72      3.15 o
  -8  10   3       28.80       29.89      3.61 o
  -7  10   3      128.91      126.91      5.57 o
  -6  10   3     1659.38     1571.42     22.52 o
  -5  10   3     1649.00     1700.84     20.68 o
  -4  10   3       23.27       14.99      2.25 o
  -3  10   3      295.46      283.23      5.40 o
  -2  10   3       78.03       76.46      2.84 o
  -1  10   3       31.31       29.17      2.16 o
   0  10   3      184.65      174.35      4.11 o
   1  10   3      248.63      249.04      5.41 o
   2  10   3     1336.74     1371.17     17.39 o
   3  10   3        3.00       -2.30      2.30 o
   4  10   3       36.95       25.55      3.47 o
   5  10   3      256.26      244.65      9.31 o
   6  10   3        0.09       -3.74      3.74 o
   7  10   3       12.41       18.65     12.53 o
   8  10   3      143.96      139.73     12.01 o
   9  10   3      100.50      102.69     12.07 o
  10  10   3       28.77       53.39     10.22 o
  11  10   3        3.74        1.03     13.27 o
  12  10   3       52.68       59.28      9.94 o
 -12  11   3        4.52        3.65      9.18 o
 -11  11   3      136.35      159.47     18.36 o
 -10  11   3        3.92       -0.20     13.27 o
  -9  11   3      236.71      273.71      8.71 o
  -8  11   3        2.21        4.22      3.43 o
  -7  11   3      171.35      192.27      6.56 o
  -6  11   3       52.58       52.33      6.72 o
  -5  11   3      377.20      370.41     10.38 o
  -4  11   3       19.13       18.34      2.80 o
  -3  11   3      143.02      166.03      4.82 o
  -2  11   3       37.56       35.77      2.70 o
  -1  11   3      398.20      414.78      6.25 o
   0  11   3        1.01        2.21      1.76 o
   1  11   3       33.76       30.80      4.40 o
   2  11   3       85.14       77.20      4.13 o
   3  11   3      549.82      542.19     11.97 o
   4  11   3      188.58      166.27      6.80 o
   5  11   3      110.23      102.93      6.74 o
   6  11   3       18.95       11.20      5.27 o
   7  11   3      209.44      230.94     21.85 o
   8  11   3       12.00       20.95      8.44 o
   9  11   3       25.79       33.70      9.06 o
  10  11   3        6.00       11.84      8.53 o
  11  11   3       19.69        4.46     13.96 o
 -11  12   3        9.58        8.29      8.45 o
 -10  12   3        7.43       13.07      8.56 o
  -9  12   3      136.55      133.30     12.99 o
  -8  12   3        0.32       -0.13      2.35 o
  -7  12   3       92.31      108.82      5.14 o
  -6  12   3        1.53        2.22      3.03 o
  -5  12   3        9.72        8.12      3.19 o
  -4  12   3       94.89       90.05      4.18 o
  -3  12   3       41.70       34.98      3.07 o
  -2  12   3      469.59      448.69      9.12 o
  -1  12   3      375.30      365.33      7.29 o
   0  12   3        1.60       -0.69      1.92 o
   1  12   3       73.33       60.32      4.71 o
   2  12   3      304.04      304.94     12.00 o
   3  12   3      298.31      306.46     12.33 o
   4  12   3        5.14        3.60      4.04 o
   5  12   3      197.25      190.29      8.61 o
   6  12   3       66.74       59.80      9.13 o
   7  12   3        6.27       12.13      7.26 o
   8  12   3       28.93       19.50      9.04 o
   9  12   3       30.91       54.73     10.59 o
  10  12   3       56.90       74.07     15.50 o
 -10  13   3        0.58        4.12     12.93 o
  -9  13   3       22.22       31.25      7.42 o
  -8  13   3      101.26      118.52      9.60 o
  -7  13   3        2.67       -1.09      2.81 o
  -6  13   3       42.27       40.22      4.09 o
  -5  13   3        3.19       -0.10      3.28 o
  -4  13   3      144.07      144.88      5.49 o
  -3  13   3       15.50       19.15      3.14 o
  -2  13   3      130.25      134.82      5.07 o
  -1  13   3        6.73        5.19      2.42 o
   0  13   3       56.93       62.69      3.54 o
   1  13   3       10.39        6.14      4.03 o
   2  13   3       40.61       43.26      5.18 o
   3  13   3        1.48        1.01      4.07 o
   4  13   3       32.03       31.64      4.96 o
   5  13   3        3.04        0.73      4.31 o
   6  13   3        6.48        7.52      7.64 o
   7  13   3        6.21       -1.88      7.60 o
   8  13   3        1.22        6.53     12.87 o
   9  13   3       19.78       16.89     14.19 o
  10  13   3        3.73        7.98      9.59 o
 -10  14   3       11.89       11.33     12.58 o
  -9  14   3        7.21       11.99      8.24 o
  -8  14   3        6.93        4.57      7.47 o
  -7  14   3       28.72       20.00      7.68 o
  -6  14   3       38.53       45.55      4.00 o
  -5  14   3       21.40       18.13      3.60 o
  -4  14   3      113.96      101.35      5.33 o
  -3  14   3       41.65       52.09      3.97 o
  -2  14   3       86.06       92.56      5.76 o
  -1  14   3        4.44        1.46      2.58 o
   0  14   3        2.86       -2.60      4.03 o
   1  14   3       49.43       53.90      5.71 o
   2  14   3        1.27       -3.84      3.84 o
   3  14   3        0.95       -1.69      4.17 o
   4  14   3       32.76       28.58      5.40 o
   5  14   3       19.67       24.05      5.39 o
   6  14   3       60.68       51.66     10.01 o
   7  14   3        6.19        8.47      8.38 o
   8  14   3       21.86       22.54      9.89 o
   9  14   3        4.93       -8.26      8.26 o
  -9  15   3       10.12       12.24     13.16 o
  -8  15   3        1.69       -2.86     11.44 o
  -7  15   3        3.21       14.82      7.44 o
  -6  15   3       17.71       21.57      3.64 o
  -5  15   3       13.20       14.82      4.47 o
  -4  15   3      127.85      133.48      5.92 o
  -3  15   3       69.40       64.05      4.30 o
  -2  15   3        2.29        1.17      2.95 o
  -1  15   3      166.55      171.30      9.48 o
   0  15   3       28.81       19.95      6.05 o
   1  15   3        1.62        4.28      5.03 o
   2  15   3        3.41       -1.55      4.92 o
   3  15   3       15.61       17.65      5.20 o
   4  15   3       33.80       25.49      5.56 o
   5  15   3        6.33        6.11      5.31 o
   6  15   3       16.74       15.79      8.49 o
   7  15   3        0.07        0.64     12.93 o
   8  15   3        5.00       17.50     10.26 o
  -7  16   3        1.19        3.55     12.24 o
  -6  16   3      133.27      139.45     19.22 o
  -5  16   3       21.84        9.33      4.35 o
  -4  16   3       26.66       23.19      6.81 o
  -3  16   3        5.78        2.48      3.12 o
  -2  16   3       51.49       51.38      4.06 o
  -1  16   3       36.39       32.23      6.21 o
   0  16   3        0.27        6.04      5.52 o
   1  16   3       20.69       14.12      5.73 o
   2  16   3       91.08      101.44      8.51 o
   3  16   3        1.50       -1.50      5.23 o
   4  16   3       80.50       82.41      8.49 o
   5  16   3       28.74       23.50      8.08 o
   6  16   3        6.90       13.50     13.04 o
  -6  17   3        1.84       13.61     11.67 o
  -5  17   3        0.53       -3.78     10.98 o
  -4  17   3       20.35       31.49     10.05 o
  -3  17   3       27.41       24.22      4.68 o
  -2  17   3       20.54       23.87      9.02 o
  -1  17   3        2.25       11.33      8.21 o
   0  17   3       34.09       34.35      9.27 o
   1  17   3        0.55       -2.58      7.76 o
   2  17   3        1.81        8.70      8.19 o
   3  17   3        0.51       -0.41     10.81 o
   4  17   3       40.92       69.94     19.85 o
   5  17   3        1.79       -2.40     12.24 o
  -3  18   3        7.58       19.53      9.64 o
  -2  18   3        0.66       -3.01      8.61 o
  -1  18   3       18.75       14.83      9.14 o
   0  18   3        1.85       18.16      9.30 o
   1  18   3       63.73       88.89     11.89 o
   2  18   3       39.61       37.61     10.20 o
 -14   0   4       42.69       44.06      8.38 o
 -12   0   4      745.73      754.10     20.70 o
 -10   0   4       59.70       57.23      4.81 o
  -8   0   4      292.05      309.41      7.85 o
  -6   0   4      112.33       85.29      3.66 o
  -4   0   4    15160.74    15361.01    178.69 o
  -2   0   4      872.59      844.76     12.22 o
   0   0   4    30852.17    29566.15    388.24 o
   2   0   4     9605.11     9560.61    157.52 o
   4   0   4     3841.52     4308.47     51.16 o
   6   0   4      792.28      779.00     12.14 o
   8   0   4      635.89      603.33     10.68 o
  10   0   4      226.95      227.76      6.95 o
  12   0   4      213.10      228.91     20.25 o
  14   0   4       24.72       10.07     12.58 o
 -15   1   4       48.77       28.86     15.33 o
 -14   1   4       13.71        3.60      6.19 o
 -13   1   4       20.55       23.68      5.21 o
 -12   1   4      430.08      439.97     12.11 o
 -11   1   4      184.93      180.91      6.52 o
 -10   1   4        2.12        5.06      2.38 o
  -9   1   4       21.47       36.48      2.79 o
  -8   1   4        3.91        1.27      1.75 o
  -7   1   4      109.26       95.21      2.90 o
  -6   1   4       14.68       11.71      1.48 o
  -5   1   4       78.11       95.51      2.70 o
  -4   1   4        1.86       -1.00      1.00 o
  -3   1   4     1832.78     1658.54     16.12 o
  -2   1   4        1.70        2.28      0.98 o
  -1   1   4     4220.44     4228.83     36.82 o
   0   1   4       89.07       82.42      1.77 o
   1   1   4      479.39      394.91      5.32 o
   2   1   4       39.76       56.93      2.10 o
   3   1   4       60.19       40.31      1.31 o
   4   1   4     2525.99     2473.43     22.25 o
   5   1   4      783.19      804.39      9.99 o
   6   1   4       21.90       13.87      1.65 o
   7   1   4      212.25      218.64      7.21 o
   8   1   4      530.52      553.11      9.05 o
   9   1   4       13.70       13.69      3.09 o
  10   1   4      425.47      446.53     10.71 o
  11   1   4       12.70       10.23      3.04 o
  12   1   4      146.71      143.92      5.63 o
  13   1   4        0.03       -5.94      7.27 o
  14   1   4        0.78       -2.91      8.05 o
 -15   2   4        2.06        5.80      8.17 o
 -14   2   4        1.75       -3.13      5.77 o
 -13   2   4      327.58      340.76     11.78 o
 -12   2   4        0.10       -0.52      3.63 o
 -11   2   4       53.44       64.93      4.53 o
 -10   2   4       48.71       45.81      3.37 o
  -9   2   4     2533.48     2423.40     23.97 o
  -8   2   4        6.04        3.79      1.51 o
  -7   2   4        1.14        3.95      1.66 o
  -6   2   4       60.54       70.14      2.88 o
  -5   2   4     7146.99     7192.07     65.99 o
  -4   2   4       18.55       25.11      1.52 o
  -3   2   4       28.98       45.05      1.52 o
  -2   2   4     1437.78     1586.68     15.28 o
  -1   2   4      535.77      507.48      5.37 o
   0   2   4     1753.64     1734.52     18.44 o
   1   2   4    20898.08    21151.39    245.34 o
   2   2   4      214.73      202.50      3.41 o
   3   2   4       69.69       94.56      2.70 o
   4   2   4     1294.92     1383.17     14.49 o
   5   2   4      847.21      896.37     14.77 o
   6   2   4      897.30      954.59     12.39 o
   7   2   4        2.53        2.51      1.66 o
   8   2   4      250.53      272.29      7.61 o
   9   2   4      247.39      262.53      8.10 o
  10   2   4      144.80      136.25      6.30 o
  11   2   4      126.33      132.88      6.39 o
  12   2   4       29.90       33.53      4.27 o
  13   2   4       20.34       17.71      8.58 o
  14   2   4        4.04       -2.03      8.33 o
 -15   3   4        5.05        6.62     13.10 o
 -14   3   4       14.96       14.09      6.61 o
 -13   3   4        0.16       -3.89      3.89 o
 -12   3   4      266.04      264.85     10.11 o
 -11   3   4      154.03      153.81      5.57 o
 -10   3   4        2.49        0.71      2.44 o
  -9   3   4        5.06        2.43      1.66 o
  -8   3   4        1.33        2.90      1.84 o
  -7   3   4     2442.45     2323.25     22.44 o
  -6   3   4     1925.15     1947.41     18.88 o
  -5   3   4      490.85      497.59      6.84 o
  -4   3   4        1.28       18.20      1.35 o
  -3   3   4      622.39      613.92      7.35 o
  -2   3   4     7798.29     8124.90     70.22 o
  -1   3   4    10214.23    10201.36    103.93 o
   0   3   4      452.04      442.07      6.02 o
   1   3   4     3340.22     3511.51     42.23 o
   2   3   4        6.49       16.44      1.54 o
   3   3   4     1126.71     1209.50     14.80 o
   4   3   4      234.42      268.67      4.33 o
   5   3   4      109.27      109.11      3.36 o
   6   3   4      203.57      227.20      4.50 o
   7   3   4        2.87        3.17      2.09 o
   8   3   4      664.31      668.55     11.49 o
   9   3   4       54.29       57.62      4.14 o
  10   3   4        0.28        2.46      5.20 o
  11   3   4        6.32        9.06      3.85 o
  12   3   4       22.99       15.82      4.66 o
  13   3   4       16.03        7.40      5.07 o
  14   3   4       58.07       64.06     15.21 o
 -15   4   4        0.03        2.40     13.73 o
 -14   4   4       17.99       16.34      6.72 o
 -13   4   4      214.39      209.89      8.46 o
 -12   4   4       24.00       22.36      4.42 o
 -11   4   4      201.01      162.58      6.28 o
 -10   4   4       11.42       18.32      2.93 o
  -9   4   4      256.48      263.97      6.85 o
  -8   4   4      106.09       87.88      3.15 o
  -7   4   4      194.43      184.51      4.13 o
  -6   4   4      972.13      890.16     11.02 o
  -5   4   4      318.39      409.04      7.45 o
  -4   4   4      197.86      264.19      4.19 o
  -3   4   4       21.65       26.18      1.53 o
  -2   4   4      113.93       80.73      4.02 o
  -1   4   4     1502.19     1499.10     13.34 o
   0   4   4     2773.29     3114.54     27.71 o
   1   4   4      415.86      409.73      5.89 o
   2   4   4      379.52      423.47      5.78 o
   3   4   4      249.15      232.54      4.36 o
   4   4   4     2152.42     2136.70     26.75 o
   5   4   4       83.96      104.37      3.43 o
   6   4   4       23.98       28.23      2.44 o
   7   4   4       46.92       59.01      3.34 o
   8   4   4       66.36       55.43      3.67 o
   9   4   4       81.33       82.92      4.84 o
  10   4   4      214.26      229.79      8.47 o
  11   4   4      478.77      460.78     14.94 o
  12   4   4        9.37       -4.52      4.52 o
  13   4   4       54.45       59.44     10.32 o
 -14   5   4       33.17       24.51     13.96 o
 -13   5   4        3.04        0.82      4.48 o
 -12   5   4        0.34       -3.24      3.24 o
 -11   5   4       85.93       96.62      5.17 o
 -10   5   4        0.61        0.94      2.78 o
  -9   5   4      487.12      494.11      9.41 o
  -8   5   4      136.17      125.36      3.88 o
  -7   5   4      149.80      150.19      5.56 o
  -6   5   4      485.36      472.05      7.17 o
  -5   5   4     1869.44     1948.56     19.77 o
  -4   5   4       77.18       70.50      2.17 o
  -3   5   4     1404.05     1508.56     14.60 o
  -2   5   4      187.34      210.29      3.25 o
  -1   5   4       76.29       74.45      2.03 o
   0   5   4      355.60      363.39      4.38 o
   1   5   4      452.60      416.75      5.95 o
   2   5   4      233.52      234.72      3.51 o
   3   5   4        8.96       20.18      1.40 o
   4   5   4     1307.55     1469.80     19.41 o
   5   5   4     1278.75     1347.48     17.26 o
   6   5   4       14.52       15.82      2.38 o
   7   5   4     1605.68     1534.94     24.36 o
   8   5   4       20.90       28.67      3.80 o
   9   5   4      368.14      351.35      9.42 o
  10   5   4        1.57       -0.16      4.25 o
  11   5   4      105.28      113.70      8.17 o
  12   5   4       14.94       22.49      5.70 o
  13   5   4        0.86       -8.73     16.30 o
 -14   6   4        5.59       14.40      5.10 o
 -13   6   4       60.37       83.17      8.87 o
 -12   6   4       53.73       59.51      6.48 o
 -11   6   4       28.83       29.15      4.13 o
 -10   6   4        9.84       11.01      3.25 o
  -9   6   4       34.89       47.88      3.61 o
  -8   6   4      157.27      156.21      4.84 o
  -7   6   4     1937.40     1893.12     21.14 o
  -6   6   4      418.70      419.06      6.47 o
  -5   6   4       33.57       40.99      2.34 o
  -4   6   4      673.19      729.77      8.37 o
  -3   6   4      570.24      548.42      6.32 o
  -2   6   4        5.41        3.26      1.08 o
  -1   6   4        1.16        0.99      0.77 o
   0   6   4        8.28        5.14      1.07 o
   1   6   4      965.18     1031.55     10.95 o
   2   6   4      250.44      299.76      4.67 o
   3   6   4      542.46      451.33      8.54 o
   4   6   4        0.40        0.96      1.58 o
   5   6   4     1213.92     1162.24     15.83 o
   6   6   4      331.31      354.65      8.90 o
   7   6   4      596.44      632.38     13.11 o
   8   6   4      112.15      104.25      6.10 o
   9   6   4      270.33      294.64      9.93 o
  10   6   4       21.93       14.76      6.26 o
  11   6   4        9.61        6.16      4.99 o
  12   6   4        2.03        0.81      4.85 o
  13   6   4        5.32       -6.24      7.11 o
 -14   7   4      110.97      129.47     13.63 o
 -13   7   4       33.15       38.69      5.44 o
 -12   7   4       25.41       11.69      3.74 o
 -11   7   4       36.91       44.86      4.95 o
 -10   7   4       74.16       78.20     10.57 o
  -9   7   4      289.58      283.77      7.71 o
  -8   7   4      747.99      710.08     12.53 o
  -7   7   4      729.58      750.85     10.52 o
  -6   7   4     1688.26     1628.65     17.60 o
  -5   7   4      225.79      216.21      4.28 o
  -4   7   4      660.11      643.44      7.83 o
  -3   7   4      847.14      829.84      8.84 o
  -2   7   4      414.27      427.27      5.89 o
  -1   7   4     2123.73     2283.19     20.34 o
   0   7   4     2213.03     2300.03     25.36 o
   1   7   4      663.42      666.00      7.89 o
   2   7   4        4.06        1.33      1.42 o
   3   7   4      174.61      162.54      3.86 o
   4   7   4      918.44      904.52     11.80 o
   5   7   4      100.69       91.61      4.31 o
   6   7   4      319.76      319.29      8.94 o
   7   7   4      902.09      896.75     21.82 o
   8   7   4      154.50      159.85     11.44 o
   9   7   4       75.65       62.65      6.91 o
  10   7   4       35.16       28.77      5.64 o
  11   7   4       24.63       33.06      6.19 o
  12   7   4       47.40       35.69      8.97 o
  13   7   4       15.48       19.97     16.42 o
 -13   8   4        6.54       -0.44      6.13 o
 -12   8   4        0.60        8.25      4.95 o
 -11   8   4        0.85        4.34      3.65 o
 -10   8   4      220.80      208.26      8.06 o
  -9   8   4       80.60       70.95      4.78 o
  -8   8   4      112.80      126.16      5.14 o
  -7   8   4        9.45        7.19      2.51 o
  -6   8   4     1172.41     1208.24     16.67 o
  -5   8   4       73.56       95.57      3.11 o
  -4   8   4      403.15      390.83      5.85 o
  -3   8   4      127.51      145.82      3.32 o
  -2   8   4     1290.78     1360.77     13.26 o
  -1   8   4        0.68        2.16      1.30 o
   0   8   4        1.65        0.63      1.34 o
   1   8   4        7.31        4.23      1.95 o
   2   8   4      711.13      714.09      9.41 o
   3   8   4        0.62       -1.66      1.66 o
   4   8   4      675.51      608.19     10.18 o
   5   8   4       89.60       74.32      4.79 o
   6   8   4        0.05        0.88      3.71 o
   7   8   4       13.69        2.32      6.06 o
   8   8   4        3.83       -3.34      5.88 o
   9   8   4       65.73       62.15      9.21 o
  10   8   4       65.42       49.33      6.50 o
  11   8   4       40.41       30.05      6.46 o
  12   8   4       22.81       27.65      8.19 o
 -13   9   4       15.06       24.56      7.69 o
 -12   9   4        1.31       -0.73      3.68 o
 -11   9   4       76.98       78.48      5.24 o
 -10   9   4       13.87       25.03      4.52 o
  -9   9   4       29.57       34.01      4.03 o
  -8   9   4       66.67       66.35      4.73 o
  -7   9   4      776.62      772.71     14.62 o
  -6   9   4        9.36        9.39      2.41 o
  -5   9   4      406.03      384.57      6.50 o
  -4   9   4        0.38       -0.85      1.70 o
  -3   9   4      252.23      248.99      4.62 o
  -2   9   4       30.39       33.56      2.10 o
  -1   9   4     1219.41     1200.50     12.56 o
   0   9   4       10.38        8.57      2.02 o
   1   9   4      185.52      184.23      5.56 o
   2   9   4        1.53        1.99      2.06 o
   3   9   4      468.38      480.48      8.19 o
   4   9   4      151.35      121.65      4.62 o
   5   9   4      861.61      826.79     17.89 o
   6   9   4      160.15      146.75      7.37 o
   7   9   4      595.62      549.90     20.79 o
   8   9   4       49.18       49.94     18.30 o
   9   9   4       17.43       26.98      8.21 o
  10   9   4        0.01       -1.02      5.62 o
  11   9   4       51.29       51.70      7.28 o
  12   9   4       29.40       12.77      8.23 o
 -12  10   4        0.99       -3.82     13.61 o
 -11  10   4        4.98       10.18      4.45 o
 -10  10   4        0.15       -0.15      3.49 o
  -9  10   4      196.62      180.76      6.80 o
  -8  10   4       57.19       56.10      4.46 o
  -7  10   4      139.60      115.23      5.54 o
  -6  10   4       11.00       12.21      2.88 o
  -5  10   4      103.42       93.10      4.33 o
  -4  10   4      149.37      144.07      4.36 o
  -3  10   4       29.02       27.51      2.30 o
  -2  10   4        6.48        3.81      1.80 o
  -1  10   4      172.77      170.25      3.74 o
   0  10   4        1.69       -0.18      2.03 o
   1  10   4      640.57      602.82     10.06 o
   2  10   4      136.62      137.65      4.86 o
   3  10   4      373.59      379.57      8.79 o
   4  10   4       13.82        6.43      3.31 o
   5  10   4      143.55      146.39      7.39 o
   6  10   4      168.02      155.33      9.18 o
   7  10   4        9.52        6.33      6.59 o
   8  10   4      317.57      299.72     16.46 o
   9  10   4       23.52       44.12      9.01 o
  10  10   4      209.82      240.73     21.28 o
  11  10   4        6.23        5.15      5.76 o
 -12  11   4       26.46       21.90     10.35 o
 -11  11   4        9.15       13.53      8.77 o
 -10  11   4       25.58       33.32      6.87 o
  -9  11   4       18.94       21.02      3.71 o
  -8  11   4      133.75      133.79      6.00 o
  -7  11   4       26.94       27.00      3.77 o
  -6  11   4       11.11       16.10      3.52 o
  -5  11   4       47.70       40.61      3.44 o
  -4  11   4      945.78      932.53     13.05 o
  -3  11   4       24.50       17.56      2.71 o
  -2  11   4        2.76        0.57      1.88 o
  -1  11   4        0.75       -1.73      1.73 o
   0  11   4      381.64      363.46      9.22 o
   1  11   4      100.34       99.52      4.14 o
   2  11   4       14.66        8.85      3.15 o
   3  11   4       86.13       74.50      5.03 o
   4  11   4      258.69      276.32      8.67 o
   5  11   4      164.77      144.61      8.93 o
   6  11   4       22.02       19.92      5.66 o
   7  11   4       10.20       10.13      9.15 o
   8  11   4       74.24       70.42     10.23 o
   9  11   4        0.58        6.54      7.93 o
  10  11   4       17.32        3.15     11.10 o
  11  11   4       24.94       26.43     14.87 o
 -11  12   4       11.26       10.72      9.26 o
 -10  12   4        4.99       12.17      8.90 o
  -9  12   4        1.45        0.45      2.89 o
  -8  12   4       74.50       71.58      4.78 o
  -7  12   4       47.45       53.95      4.44 o
  -6  12   4      146.40      148.92      6.23 o
  -5  12   4       46.22       46.37      3.81 o
  -4  12   4      309.98      303.00      7.83 o
  -3  12   4      489.00      457.90      8.71 o
  -2  12   4      194.31      187.83      5.67 o
  -1  12   4      150.36      136.01      5.12 o
   0  12   4       83.60       88.00      5.10 o
   1  12   4      122.18      140.50      7.10 o
   2  12   4      214.34      222.39      8.89 o
   3  12   4      133.69      141.19      7.20 o
   4  12   4       36.91       34.10      5.08 o
   5  12   4        0.02       -3.34      3.86 o
   6  12   4      140.60      156.84     31.06 o
   7  12   4        7.90        3.27      7.06 o
   8  12   4        8.05        2.59      9.04 o
   9  12   4       34.11       43.74     10.57 o
  10  12   4       57.22       81.11     18.07 o
 -10  13   4        2.23      -10.64     10.64 o
  -9  13   4        1.94       -3.15     11.04 o
  -8  13   4       19.33       14.77      3.47 o
  -7  13   4       75.32       78.73      5.27 o
  -6  13   4        6.43        7.51      3.56 o
  -5  13   4      144.47      162.09      7.15 o
  -4  13   4        0.34        4.41      2.94 o
  -3  13   4        1.97       -0.36      2.60 o
  -2  13   4        0.08       -0.88      2.33 o
  -1  13   4      250.21      285.63      7.40 o
   0  13   4       13.59       22.35      4.53 o
   1  13   4        0.03       -0.84      3.72 o
   2  13   4        0.01       -3.73      3.73 o
   3  13   4       29.74       32.41      5.16 o
   4  13   4        3.52        2.85      4.04 o
   5  13   4      170.78      190.81     10.50 o
   6  13   4        3.37        8.53      7.46 o
   7  13   4        4.70       10.51      8.41 o
   8  13   4        4.03        8.19      8.17 o
   9  13   4       10.88       -2.10      8.16 o
 -10  14   4       14.20       19.10     14.30 o
  -9  14   4       65.81       62.00     10.13 o
  -8  14   4        0.91       -0.93      4.85 o
  -7  14   4        6.69        1.31      4.23 o
  -6  14   4       41.24       54.72      4.91 o
  -5  14   4        4.33        7.56      3.74 o
  -4  14   4        5.98        5.59      3.03 o
  -3  14   4       33.14       35.31      4.16 o
  -2  14   4       29.34       18.89      3.94 o
  -1  14   4      171.12      159.18      8.42 o
   0  14   4       36.88       31.75      5.02 o
   1  14   4       19.19       24.15      4.82 o
   2  14   4       11.20       13.01      5.78 o
   3  14   4       34.12       35.84      9.18 o
   4  14   4       24.64       29.07      7.40 o
   5  14   4      102.63      127.45      9.07 o
   6  14   4       16.70       19.84     12.93 o
   7  14   4       42.58       35.63     10.03 o
   8  14   4        3.98        6.67      8.38 o
  -9  15   4        0.02        9.95     13.04 o
  -8  15   4       30.20       12.13     12.70 o
  -7  15   4       11.93        6.64     12.13 o
  -6  15   4       94.64       99.32      7.18 o
  -5  15   4       20.40       16.10      4.06 o
  -4  15   4      220.02      230.65      7.71 o
  -3  15   4       49.46       53.26      4.23 o
  -2  15   4       42.97       44.11      3.37 o
  -1  15   4        5.42       20.96      5.59 o
   0  15   4      119.80      134.79     14.66 o
   1  15   4        9.38       12.24      5.91 o
   2  15   4       20.58       23.52      5.21 o
   3  15   4        1.61        4.93      6.42 o
   4  15   4        2.23        1.34      4.68 o
   5  15   4        0.98       -1.98      5.67 o
   6  15   4        3.34        4.22      8.49 o
   7  15   4       72.67       91.31     13.04 o
  -7  16   4       47.91       47.82     15.21 o
  -6  16   4        0.03       -2.75     10.98 o
  -5  16   4       80.19       88.69      8.66 o
  -4  16   4        1.54        5.44      5.37 o
  -3  16   4       17.00       17.89      5.17 o
  -2  16   4        0.28       -2.94      4.84 o
  -1  16   4       66.77       59.08      7.26 o
   0  16   4        5.07        4.14      5.43 o
   1  16   4       33.76       42.22      9.06 o
   2  16   4        3.94        2.50      5.59 o
   3  16   4        0.18        1.15      5.45 o
   4  16   4        1.77       -1.90      6.81 o
   5  16   4       20.44        3.66     11.78 o
   6  16   4        6.75       -9.61     11.55 o
  -6  17   4        0.05        0.46     12.35 o
  -5  17   4        3.98       27.34     13.84 o
  -4  17   4      162.54      161.33      9.49 o
  -3  17   4       34.79       28.15      9.29 o
  -2  17   4        3.66        4.81     16.93 o
  -1  17   4        2.16       -6.69      7.39 o
   0  17   4        4.56        9.30      8.29 o
   1  17   4       15.00        2.75     13.10 o
   2  17   4       22.43       25.28      7.00 o
   3  17   4        0.14        2.07      5.76 o
   4  17   4        2.72       -4.42      7.62 o
  -3  18   4        0.31       -2.87      8.33 o
  -2  18   4       11.83        4.83      8.82 o
  -1  18   4       10.74       -1.99      8.05 o
   0  18   4        0.02       -6.06      7.02 o
   1  18   4        4.68       -3.86      8.11 o
   2  18   4       35.78       26.74      9.54 o
 -15   0   5      169.54      153.75     20.25 o
 -13   0   5      248.93      279.73     15.52 o
 -11   0   5        4.31        4.51      4.37 o
  -9   0   5      541.57      542.93     11.58 o
  -7   0   5      120.39      102.43      4.35 o
  -5   0   5     3857.72     4122.51     50.04 o
  -3   0   5     2673.98     2736.07     41.50 o
  -1   0   5     4027.57     4055.46     52.42 o
   1   0   5     2061.92     1986.01     29.17 o
   3   0   5     5398.76     5561.31     95.66 o
   5   0   5     2532.69     2220.44    105.75 o
   7   0   5      110.50      121.92      4.74 o
   9   0   5     1381.70     1400.45     51.71 o
  11   0   5      269.62      276.38     21.74 o
  13   0   5       20.48       25.17     12.47 o
 -15   1   5       97.99       99.41     12.98 o
 -14   1   5       86.60       81.90      7.13 o
 -13   1   5       20.60       20.72      4.72 o
 -12   1   5        0.33        4.76      3.70 o
 -11   1   5       57.32       71.21      4.71 o
 -10   1   5       37.84       34.72      3.16 o
  -9   1   5      401.93      396.30      6.53 o
  -8   1   5       10.69       15.19      2.54 o
  -7   1   5       43.52       47.98      2.22 o
  -6   1   5      112.03       92.27      4.18 o
  -5   1   5      946.54      958.33     10.57 o
  -4   1   5      731.91      623.93      7.27 o
  -3   1   5      331.89      288.42      4.16 o
  -2   1   5      327.92      332.86      4.15 o
  -1   1   5       27.36       29.69      1.80 o
   0   1   5      542.32      654.61      7.49 o
   1   1   5    29236.70    29554.66    298.78 o
   2   1   5      167.78      195.88      3.01 o
   3   1   5        0.51        3.78      0.77 o
   4   1   5       45.44       27.92      1.19 o
   5   1   5      757.78      777.46      8.54 o
   6   1   5       69.38       74.39      2.52 o
   7   1   5     1866.90     1878.81     22.77 o
   8   1   5      131.19      120.37      4.47 o
   9   1   5       43.35       46.87      3.54 o
  10   1   5       80.19       81.74      4.22 o
  11   1   5       34.56       33.31      7.88 o
  12   1   5       13.54       22.26      7.90 o
  13   1   5       34.57       28.84      9.26 o
 -15   2   5        0.09       -7.12      7.87 o
 -14   2   5        2.08       -2.28      4.72 o
 -13   2   5        5.14        5.71      4.11 o
 -12   2   5      755.50      737.23     14.50 o
 -11   2   5       51.16       54.95      4.37 o
 -10   2   5        0.10        3.26      2.36 o
  -9   2   5      216.62      212.56      5.10 o
  -8   2   5     1728.51     1699.91     17.49 o
  -7   2   5       94.91       96.62      3.05 o
  -6   2   5        0.53        3.97      1.30 o
  -5   2   5      375.14      399.67      8.64 o
  -4   2   5     5849.45     6047.32     55.65 o
  -3   2   5      706.90      664.42      7.39 o
  -2   2   5     5672.23     5576.24     50.86 o
  -1   2   5     4319.55     4718.58     45.46 o
   0   2   5      184.62      178.01      3.09 o
   1   2   5       59.41       46.27      1.83 o
   2   2   5      156.26      191.40      3.86 o
   3   2   5     1319.51     1423.14     15.56 o
   4   2   5       20.06       16.12      1.37 o
   5   2   5     6617.84     7169.26     69.21 o
   6   2   5       34.29       38.85      2.38 o
   7   2   5       12.54       11.51      2.18 o
   8   2   5       15.53        9.80      2.48 o
   9   2   5       98.20      106.19      5.10 o
  10   2   5      176.84      171.89      6.57 o
  11   2   5        3.37        5.03      4.54 o
  12   2   5      163.53      158.53      5.79 o
  13   2   5        4.80       -6.73      6.73 o
 -15   3   5       77.73       59.05     13.44 o
 -14   3   5       41.70       31.96      7.28 o
 -13   3   5        1.16        0.18      4.32 o
 -12   3   5       31.49       28.91      4.73 o
 -11   3   5      243.84      242.52      7.64 o
 -10   3   5       47.57       50.91      3.53 o
  -9   3   5      465.75      482.36      7.02 o
  -8   3   5      845.92      794.57      9.78 o
  -7   3   5      226.87      248.61      4.58 o
  -6   3   5       10.71        8.38      2.02 o
  -5   3   5     3085.80     2950.56     28.50 o
  -4   3   5      863.41      794.95      9.42 o
  -3   3   5      178.56      156.15      2.84 o
  -2   3   5     1499.97     1557.02     13.85 o
  -1   3   5     3395.82     3403.93     33.27 o
   0   3   5       83.25       68.53      2.88 o
   1   3   5      950.62     1022.49     13.73 o
   2   3   5      289.33      293.05      5.39 o
   3   3   5      764.79      813.40     11.96 o
   4   3   5       15.67       22.33      1.64 o
   5   3   5      241.78      253.33      4.65 o
   6   3   5       73.52       89.44      2.97 o
   7   3   5      515.64      501.31      8.46 o
   8   3   5      312.39      311.78      7.84 o
   9   3   5      102.02      110.92      5.56 o
  10   3   5       16.88       23.03      3.86 o
  11   3   5      178.21      192.82     12.32 o
  12   3   5       50.18       59.47      4.95 o
  13   3   5        4.20       -5.37      8.64 o
 -15   4   5       15.45       31.99     10.15 o
 -14   4   5        9.42        4.68      8.28 o
 -13   4   5       11.61       10.29      4.91 o
 -12   4   5      136.79      130.60      8.30 o
 -11   4   5       15.67       17.56      3.64 o
 -10   4   5      327.39      303.48      7.01 o
  -9   4   5      478.61      475.50      8.07 o
  -8   4   5        0.38       -1.87      1.87 o
  -7   4   5      456.83      449.36      6.80 o
  -6   4   5      601.65      541.57      7.33 o
  -5   4   5     2524.91     2669.69     26.12 o
  -4   4   5      383.55      413.87      5.92 o
  -3   4   5      711.29      764.28      9.31 o
  -2   4   5     1150.74     1204.01     11.15 o
  -1   4   5      305.23      378.43      4.74 o
   0   4   5       37.48       54.58      2.04 o
   1   4   5     3363.85     3454.72     36.22 o
   2   4   5      670.14      636.38      9.77 o
   3   4   5       43.86       40.41      1.98 o
   4   4   5       78.32      105.83      4.47 o
   5   4   5      149.50      138.97      4.94 o
   6   4   5       50.86       47.38      3.16 o
   7   4   5      514.71      520.11     11.15 o
   8   4   5      512.41      489.64     11.93 o
   9   4   5      284.84      285.73      9.48 o
  10   4   5       30.69       24.85      5.78 o
  11   4   5       35.89       39.24      4.81 o
  12   4   5       29.60       26.24      5.95 o
  13   4   5        5.74       13.16      5.27 o
 -14   5   5       55.10       64.01      9.13 o
 -13   5   5        0.00       -3.01      4.29 o
 -12   5   5       70.14       63.28      8.01 o
 -11   5   5        0.37        2.10      3.14 o
 -10   5   5        3.14        0.22      2.77 o
  -9   5   5       52.60       44.53      3.56 o
  -8   5   5      202.54      210.10      5.01 o
  -7   5   5     1559.53     1532.57     17.68 o
  -6   5   5      841.63      841.58     10.25 o
  -5   5   5      358.91      384.05      5.76 o
  -4   5   5      322.36      351.69      5.21 o
  -3   5   5       11.88       12.32      1.34 o
  -2   5   5     1296.13     1239.51     13.01 o
  -1   5   5      179.87      235.90      3.66 o
   0   5   5     2525.40     2671.60     25.37 o
   1   5   5     2085.84     2294.82     26.54 o
   2   5   5        9.04        8.70      1.40 o
   3   5   5      334.64      348.65      5.48 o
   4   5   5      875.65      852.93     11.88 o
   5   5   5      466.06      511.98     10.40 o
   6   5   5      940.19      903.15     17.96 o
   7   5   5       19.13       19.13      3.82 o
   8   5   5        0.05        1.16      2.86 o
   9   5   5        4.70        1.70      3.30 o
  10   5   5        0.43       -3.93      3.93 o
  11   5   5       61.11       63.30      6.71 o
  12   5   5       15.43        2.82      7.42 o
  13   5   5        6.01        6.14      8.14 o
 -14   6   5        0.01       11.68      7.34 o
 -13   6   5       25.93       34.68     10.65 o
 -12   6   5       12.22        9.93      4.75 o
 -11   6   5        0.69       -1.84      3.90 o
 -10   6   5      455.51      458.87      9.51 o
  -9   6   5       38.22       44.15      3.60 o
  -8   6   5      817.50      809.65     11.97 o
  -7   6   5      123.22      140.80      3.99 o
  -6   6   5      299.03      309.03      5.55 o
  -5   6   5       98.09       85.53      2.86 o
  -4   6   5      153.85      142.17      3.22 o
  -3   6   5       41.52       38.00      1.72 o
  -2   6   5       52.86       76.97      2.54 o
  -1   6   5      367.56      462.27      6.20 o
   0   6   5      268.07      394.51      6.24 o
   1   6   5     1277.58     1438.89     15.73 o
   2   6   5     2808.79     2698.48     29.14 o
   3   6   5      353.96      375.83      6.10 o
   4   6   5       48.05       67.53      3.09 o
   5   6   5        0.01        2.39      2.27 o
   6   6   5        2.40        1.36      2.88 o
   7   6   5      178.49      179.94      8.35 o
   8   6   5        7.66        7.83      3.83 o
   9   6   5        5.18        5.88      3.91 o
  10   6   5       65.18       56.87      6.21 o
  11   6   5        2.43       -1.00      4.65 o
  12   6   5       45.07       46.48     10.64 o
  13   6   5        5.42        7.02      8.27 o
 -14   7   5        0.60       13.19     13.33 o
 -13   7   5       72.83       65.22      8.62 o
 -12   7   5       54.45       55.77      9.21 o
 -11   7   5       79.43       80.26      6.34 o
 -10   7   5       31.82       34.42      4.52 o
  -9   7   5      562.21      554.22     11.22 o
  -8   7   5        0.54        0.70      2.87 o
  -7   7   5     1748.96     1699.22     18.62 o
  -6   7   5        3.72        0.17      1.94 o
  -5   7   5       16.66       28.83      2.14 o
  -4   7   5      436.53      451.90      7.31 o
  -3   7   5      462.75      438.30      5.63 o
  -2   7   5      681.14      689.52      7.50 o
  -1   7   5      182.28      171.74      6.07 o
   0   7   5      523.16      536.62      6.80 o
   1   7   5      283.02      295.26      4.99 o
   2   7   5      123.30      126.57      3.26 o
   3   7   5      276.69      278.39      5.74 o
   4   7   5      236.59      243.80      5.26 o
   5   7   5      127.81      133.52      5.13 o
   6   7   5     1590.20     1578.33     25.43 o
   7   7   5       23.05       17.14      5.01 o
   8   7   5        0.79        5.80      6.51 o
   9   7   5        0.37       -0.44      3.79 o
  10   7   5       24.38       19.53      5.57 o
  11   7   5       43.72       54.53      6.74 o
  12   7   5       16.32       13.89      7.83 o
 -13   8   5        0.03        8.62      4.63 o
 -12   8   5        5.32        8.32      4.21 o
 -11   8   5       32.49       19.94      4.56 o
 -10   8   5       53.62       58.32      4.97 o
  -9   8   5      565.45      615.08     13.27 o
  -8   8   5        4.44        4.63      2.97 o
  -7   8   5       93.25      104.25      4.15 o
  -6   8   5        1.18        0.62      2.08 o
  -5   8   5      633.73      640.24      8.29 o
  -4   8   5      156.55      166.42      3.81 o
  -3   8   5      607.04      619.70      7.69 o
  -2   8   5       15.23       11.03      1.76 o
  -1   8   5      215.43      172.54      4.04 o
   0   8   5       13.40       15.40      1.83 o
   1   8   5      696.48      702.69      9.27 o
   2   8   5      140.74      153.63      3.94 o
   3   8   5       39.21       39.09      2.74 o
   4   8   5      169.07      164.53      5.46 o
   5   8   5       14.06       16.37      3.29 o
   6   8   5      497.46      469.78     12.77 o
   7   8   5      163.82      161.78     11.40 o
   8   8   5      122.81      102.22     10.11 o
   9   8   5      118.26      116.54      8.79 o
  10   8   5      105.16      123.55     12.46 o
  11   8   5      108.86       94.82      8.29 o
  12   8   5       12.83       17.24      7.79 o
 -13   9   5        4.82       11.02      9.95 o
 -12   9   5       44.61       43.05      6.36 o
 -11   9   5        0.11       -2.04      3.78 o
 -10   9   5      363.65      390.04     10.51 o
  -9   9   5      203.69      222.14      7.79 o
  -8   9   5      437.56      419.90     13.76 o
  -7   9   5      240.49      238.31      6.39 o
  -6   9   5      176.22      166.74      4.98 o
  -5   9   5      510.43      502.65      7.64 o
  -4   9   5     1365.27     1355.47     14.49 o
  -3   9   5      211.32      205.07      4.26 o
  -2   9   5      407.47      395.73      5.73 o
  -1   9   5       67.86       75.00      3.06 o
   0   9   5     1642.91     1634.59     19.37 o
   1   9   5        1.06        1.74      2.13 o
   2   9   5       96.54      109.16      4.29 o
   3   9   5        1.33        0.29      2.45 o
   4   9   5      601.27      581.90     15.17 o
   5   9   5        0.07        1.76      3.85 o
   6   9   5       83.61       74.77      6.90 o
   7   9   5       20.06       17.13      8.92 o
   8   9   5      556.24      536.24     21.59 o
   9   9   5       24.37       26.25      8.24 o
  10   9   5        0.34        6.38      5.14 o
  11   9   5      122.79      142.30      9.78 o
  12   9   5       61.87       76.99     19.22 o
 -12  10   5       26.96       17.84     14.59 o
 -11  10   5        6.33        3.52      5.16 o
 -10  10   5        0.20        2.76      3.64 o
  -9  10   5        6.37        3.70      5.38 o
  -8  10   5       58.88       81.44      5.13 o
  -7  10   5       20.69       18.29      3.68 o
  -6  10   5      218.25      221.72      6.33 o
  -5  10   5      259.86      273.66      7.23 o
  -4  10   5      751.54      718.21      9.63 o
  -3  10   5      163.51      162.26      3.96 o
  -2  10   5      181.14      188.51      4.04 o
  -1  10   5      220.85      229.52      5.45 o
   0  10   5        9.63        7.74      2.53 o
   1  10   5      147.57      119.42      5.51 o
   2  10   5     1032.91     1092.01     17.22 o
   3  10   5      663.12      635.77     13.05 o
   4  10   5      150.93      155.55      6.33 o
   5  10   5     1111.41     1048.10     21.75 o
   6  10   5        4.47        0.30      5.27 o
   7  10   5        3.51        6.77      8.69 o
   8  10   5       46.44       53.88     11.38 o
   9  10   5      146.69      151.73     13.10 o
  10  10   5      116.40      133.96     12.79 o
  11  10   5        0.86       15.98     13.38 o
 -12  11   5        0.08        0.54      9.24 o
 -11  11   5        5.01        8.00      5.10 o
 -10  11   5        2.58        4.04      3.65 o
  -9  11   5        0.13       -1.76      3.46 o
  -8  11   5        9.33       19.06      3.85 o
  -7  11   5       88.05       81.55      5.14 o
  -6  11   5      118.19      119.54      5.66 o
  -5  11   5        3.71        2.46      2.69 o
  -4  11   5       36.91       32.79      3.01 o
  -3  11   5        0.83        2.61      2.16 o
  -2  11   5      245.61      227.02      4.88 o
  -1  11   5        2.55        4.60      2.71 o
   0  11   5        3.39        4.63      2.71 o
   1  11   5     1139.07     1092.48     17.53 o
   2  11   5        3.75       -0.17      3.23 o
   3  11   5      121.42      128.48      5.95 o
   4  11   5       10.36        5.11      3.48 o
   5  11   5        3.50        2.45      4.86 o
   6  11   5       12.96       17.16      5.78 o
   7  11   5       68.84       78.06     14.76 o
   8  11   5        6.90       19.62      7.75 o
   9  11   5        3.59       -7.60      7.93 o
  10  11   5       79.75      106.16     19.56 o
 -11  12   5       11.62       -8.01     11.55 o
 -10  12   5       15.00       15.00      5.01 o
  -9  12   5      105.38      116.14      6.32 o
  -8  12   5        7.06       12.68      4.02 o
  -7  12   5        0.52       -1.21      3.49 o
  -6  12   5       14.34        6.56      3.69 o
  -5  12   5       15.51       14.99      3.45 o
  -4  12   5        8.71        4.92      2.71 o
  -3  12   5      238.98      250.57      6.30 o
  -2  12   5      280.88      256.42      5.81 o
  -1  12   5      123.50      119.96      5.77 o
   0  12   5       38.08       34.20      5.42 o
   1  12   5        0.59       -2.75      3.58 o
   2  12   5      255.94      229.20      8.94 o
   3  12   5      191.37      180.97      8.16 o
   4  12   5       44.93       44.37      5.40 o
   5  12   5      192.67      201.77     13.47 o
   6  12   5       18.69       20.30      7.75 o
   7  12   5        8.91        3.05      7.13 o
   8  12   5        0.01       -7.19      7.19 o
   9  12   5       82.85      114.62     13.17 o
  10  12   5       10.88       23.34     16.36 o
 -10  13   5        1.68       11.54      8.11 o
  -9  13   5       12.62       15.56      5.07 o
  -8  13   5       90.17      105.86      6.20 o
  -7  13   5        8.50        8.60      4.12 o
  -6  13   5        0.66       -0.04      3.64 o
  -5  13   5       81.05       96.45      5.24 o
  -4  13   5      171.34      199.62      6.91 o
  -3  13   5        2.86        0.26      2.77 o
  -2  13   5      176.31      177.89      4.88 o
  -1  13   5       25.34       20.21      4.61 o
   0  13   5      235.59      230.62      9.96 o
   1  13   5       52.81       54.14      6.90 o
   2  13   5        1.21       -2.50      3.87 o
   3  13   5        5.88        5.21      4.29 o
   4  13   5       16.98       15.96      4.65 o
   5  13   5        1.02        7.79      7.28 o
   6  13   5        4.44       13.92      8.08 o
   7  13   5       10.46       15.37      9.06 o
   8  13   5       24.14        7.29     12.58 o
   9  13   5       14.67        8.44      9.81 o
 -10  14   5       22.26       -2.86     12.47 o
  -9  14   5       12.12        5.15     12.35 o
  -8  14   5       51.42       61.27      6.46 o
  -7  14   5       15.66       17.71      4.36 o
  -6  14   5        0.93       -2.63      3.76 o
  -5  14   5        2.99        4.10      5.18 o
  -4  14   5       35.34       42.91      4.15 o
  -3  14   5       29.55       15.08      3.53 o
  -2  14   5      238.68      243.77     15.99 o
  -1  14   5       21.87       14.43      4.73 o
   0  14   5       24.21       24.11      4.96 o
   1  14   5       18.99       17.14      4.65 o
   2  14   5       36.79       30.53      5.13 o
   3  14   5        2.74       -1.00      4.39 o
   4  14   5       69.95       61.85      7.43 o
   5  14   5        0.67        0.59      7.50 o
   6  14   5      115.79      138.29     13.44 o
   7  14   5        1.00        5.59      8.19 o
   8  14   5       30.58       25.11     10.27 o
  -9  15   5        3.38      -11.55     11.55 o
  -8  15   5       12.44       14.64     12.93 o
  -7  15   5      104.26      119.12      9.49 o
  -6  15   5        3.28        7.73      6.36 o
  -5  15   5       71.58       76.13      6.58 o
  -4  15   5       12.49       10.91      3.45 o
  -3  15   5       13.56        8.99      2.72 o
  -2  15   5        0.19       -0.18      4.98 o
  -1  15   5       64.43       64.19      7.25 o
   0  15   5       64.16       76.60     16.90 o
   1  15   5       34.53       34.18      5.58 o
   2  15   5        4.20        2.92      4.63 o
   3  15   5        4.78       -1.73      6.06 o
   4  15   5       11.88       18.00      6.29 o
   5  15   5       20.62        9.49      9.20 o
   6  15   5       75.09       82.18     12.01 o
   7  15   5        3.26       16.61     12.07 o
  -7  16   5        0.40       -0.11     11.55 o
  -6  16   5       15.08       13.50     12.58 o
  -5  16   5        0.03       15.67     11.21 o
  -4  16   5       29.20       31.76      5.89 o
  -3  16   5       15.13       20.61      6.96 o
  -2  16   5       42.14       57.99      8.06 o
  -1  16   5        0.37        2.47      8.56 o
   0  16   5        0.43        2.83      5.55 o
   1  16   5        0.22        0.82      5.33 o
   2  16   5       79.10       90.92      8.50 o
   3  16   5        0.54        3.65      5.69 o
   4  16   5        3.88        3.47      6.30 o
   5  16   5        4.49        8.25      9.39 o
   6  16   5        2.68       13.50     15.90 o
  -5  17   5       56.65       53.19     15.44 o
  -4  17   5        1.94        4.28      8.31 o
  -3  17   5        3.18       -7.32      7.32 o
  -2  17   5       13.47        7.96      9.95 o
  -1  17   5        3.58        2.52     10.18 o
   0  17   5       51.69       60.04     11.84 o
   1  17   5        5.12        4.66      6.21 o
   2  17   5        0.98       -3.55      5.80 o
   3  17   5        2.09       11.33      7.65 o
   4  17   5       47.73       44.75     12.47 o
  -2  18   5       14.04        3.90      8.52 o
  -1  18   5        0.62       -1.65      8.05 o
   0  18   5        0.00       10.22      8.20 o
   1  18   5       45.51       37.06     10.37 o
 -14   0   6       10.28       12.03      7.49 o
 -12   0   6      356.22      364.77     13.82 o
 -10   0   6      166.26      160.23      7.20 o
  -8   0   6      810.58      783.15     16.08 o
  -6   0   6       92.07       65.39      3.06 o
  -4   0   6    18592.47    18370.38    233.85 o
  -2   0   6     1519.86     1555.94     21.32 o
   0   0   6     4754.07     5183.39     86.08 o
   2   0   6     5006.73     5002.72     72.11 o
   4   0   6      217.47      245.08      5.72 o
   6   0   6      153.20      159.21      8.28 o
   8   0   6      691.48      659.61     29.17 o
  10   0   6       97.47      103.64     13.84 o
  12   0   6        4.00       10.18     10.30 o
 -15   1   6       34.12       39.41     10.91 o
 -14   1   6        8.08        8.51      5.06 o
 -13   1   6        5.69        9.56      4.24 o
 -12   1   6       15.56       11.22      4.71 o
 -11   1   6        0.08       -0.02      3.15 o
 -10   1   6       20.50       20.45      2.91 o
  -9   1   6       16.83       13.20      2.07 o
  -8   1   6     1466.54     1424.61     15.96 o
  -7   1   6        4.25        2.40      1.60 o
  -6   1   6      800.58      736.50      8.97 o
  -5   1   6        4.22        2.30      1.31 o
  -4   1   6      569.49      583.33      7.37 o
  -3   1   6       25.68       16.88      1.27 o
  -2   1   6     5858.60     5822.93     53.13 o
  -1   1   6     1091.98     1166.57     11.39 o
   0   1   6     1184.91     1119.39     11.45 o
   1   1   6      469.27      467.24      5.33 o
   2   1   6     2114.48     2312.80     21.64 o
   3   1   6       59.90       71.10      2.12 o
   4   1   6      969.08      957.64     11.02 o
   5   1   6      707.00      727.66      9.01 o
   6   1   6       18.91       28.06      2.12 o
   7   1   6      452.86      462.27      9.19 o
   8   1   6       27.35       33.83      2.48 o
   9   1   6      255.80      269.57     13.53 o
  10   1   6      219.52      231.69     13.09 o
  11   1   6      100.89       95.15      9.90 o
  12   1   6       49.88       43.76      8.98 o
  13   1   6        0.53       -2.53      7.23 o
 -15   2   6      178.21      154.99     14.56 o
 -14   2   6       40.93       55.26      6.61 o
 -13   2   6       25.20       24.49      4.86 o
 -12   2   6       16.33       29.93      4.23 o
 -11   2   6      430.60      427.82     10.18 o
 -10   2   6      292.42      247.91      6.36 o
  -9   2   6      470.70      427.27      6.85 o
  -8   2   6      336.84      326.80      5.71 o
  -7   2   6     1348.70     1387.95     16.09 o
  -6   2   6      745.02      656.71     10.63 o
  -5   2   6     2386.83     2426.14     23.82 o
  -4   2   6       27.21       30.94      1.60 o
  -3   2   6      957.14      972.34     10.20 o
  -2   2   6     2244.27     2398.01     21.58 o
  -1   2   6      579.91      522.19      6.49 o
   0   2   6     1964.39     1940.62     20.62 o
   1   2   6     4061.58     4233.70     50.39 o
   2   2   6     4167.88     4624.90     50.90 o
   3   2   6       12.16        8.42      1.20 o
   4   2   6      808.67      784.71     11.42 o
   5   2   6      123.86      148.80      3.64 o
   6   2   6        0.25        2.99      1.61 o
   7   2   6      665.13      734.44     10.73 o
   8   2   6        4.61        7.35      5.45 o
   9   2   6      724.75      704.75     16.87 o
  10   2   6       23.25       16.58      2.98 o
  11   2   6        8.59        1.71      6.37 o
  12   2   6       22.24       19.64      7.92 o
  13   2   6       24.94       31.09     16.53 o
 -15   3   6       34.71       23.71      9.88 o
 -14   3   6      211.39      209.71     11.86 o
 -13   3   6       25.47       26.93      5.05 o
 -12   3   6        9.96        5.73      3.72 o
 -11   3   6      121.10      104.88      5.48 o
 -10   3   6       36.43       42.07      3.44 o
  -9   3   6       25.82       19.86      2.32 o
  -8   3   6      778.73      744.99      9.45 o
  -7   3   6      207.24      202.75      4.45 o
  -6   3   6      163.61      187.73      3.96 o
  -5   3   6      715.36      679.95      7.88 o
  -4   3   6      114.40      179.37      3.40 o
  -3   3   6      115.20      147.54      2.85 o
  -2   3   6      766.99      766.90      8.13 o
  -1   3   6     1978.75     2144.51     19.42 o
   0   3   6      700.82      638.05      7.79 o
   1   3   6     4334.70     4751.17     56.76 o
   2   3   6     1993.18     1822.24     23.20 o
   3   3   6       16.38       19.80      1.66 o
   4   3   6      168.67      180.31      3.50 o
   5   3   6     1520.22     1611.05     18.40 o
   6   3   6      140.32      141.05      4.25 o
   7   3   6        1.42        1.52      2.33 o
   8   3   6      735.16      736.42     14.71 o
   9   3   6      423.28      445.54     10.87 o
  10   3   6        0.68       -0.56      2.97 o
  11   3   6       68.56       79.11      4.93 o
  12   3   6        0.73       -4.22      5.67 o
  13   3   6        3.84      -11.73     11.73 o
 -15   4   6       50.30       42.99     10.99 o
 -14   4   6        2.60        8.74      7.03 o
 -13   4   6        5.98       14.12      7.80 o
 -12   4   6      572.91      593.72     15.94 o
 -11   4   6       80.75       80.56      6.22 o
 -10   4   6       85.24       89.64      4.53 o
  -9   4   6      619.28      626.00      9.68 o
  -8   4   6      297.55      296.29      8.49 o
  -7   4   6      426.15      411.39      6.25 o
  -6   4   6       16.12       13.55      1.72 o
  -5   4   6      494.93      500.54      7.11 o
  -4   4   6      179.73      204.74      3.73 o
  -3   4   6      190.07      214.82      3.59 o
  -2   4   6     3157.41     3366.25     33.70 o
  -1   4   6      633.61      561.87      6.76 o
   0   4   6       32.72       37.60      1.61 o
   1   4   6      210.53      243.60      5.15 o
   2   4   6     1916.95     2071.90     26.49 o
   3   4   6        0.35        2.02      1.31 o
   4   4   6     1883.51     1995.04     25.81 o
   5   4   6     1120.93     1096.78     15.83 o
   6   4   6      461.46      464.44      9.08 o
   7   4   6        3.20        3.48      2.67 o
   8   4   6      107.25      108.27      4.97 o
   9   4   6        3.45        5.89      3.23 o
  10   4   6       90.99       94.78      5.63 o
  11   4   6      173.88      174.74      7.45 o
  12   4   6        9.69       13.90      5.11 o
  13   4   6        4.67       -1.23      7.59 o
 -14   5   6        8.77       18.69      7.39 o
 -13   5   6       43.92       43.16      6.17 o
 -12   5   6       11.39        7.87      4.90 o
 -11   5   6       12.49       13.84      4.12 o
 -10   5   6       57.16       50.29      3.93 o
  -9   5   6      235.45      231.34      6.56 o
  -8   5   6      206.86      216.75      4.82 o
  -7   5   6      639.83      600.49      8.04 o
  -6   5   6        2.99        8.29      1.82 o
  -5   5   6      692.69      706.27      8.77 o
  -4   5   6     1268.43     1504.54     16.48 o
  -3   5   6     1648.87     1688.25     16.21 o
  -2   5   6      190.28      187.82      2.89 o
  -1   5   6      715.36      760.83      7.99 o
   0   5   6       50.52       54.98      2.42 o
   1   5   6     1054.74     1055.25     12.50 o
   2   5   6       50.91       46.53      2.25 o
   3   5   6      347.05      337.74      5.37 o
   4   5   6      529.33      548.37      8.64 o
   5   5   6       13.91       29.36      2.84 o
   6   5   6        2.55        1.60      3.34 o
   7   5   6      191.40      171.49      8.18 o
   8   5   6       46.88       45.28      3.97 o
   9   5   6       31.67       32.14      5.76 o
  10   5   6       20.29       16.77      4.10 o
  11   5   6       26.58       31.01      5.63 o
  12   5   6        3.35        7.16      7.42 o
  13   5   6        1.43        0.76     12.81 o
 -14   6   6        8.30       10.70      8.37 o
 -13   6   6      158.23      178.71      9.59 o
 -12   6   6        5.74        4.84      4.90 o
 -11   6   6      131.94      115.37      8.44 o
 -10   6   6      133.25      116.59      7.91 o
  -9   6   6       39.56       27.46      3.30 o
  -8   6   6      150.50      143.20      4.05 o
  -7   6   6      103.56      103.74      3.54 o
  -6   6   6       13.70       14.65      2.09 o
  -5   6   6      404.30      401.37      6.19 o
  -4   6   6       67.27       56.21      2.18 o
  -3   6   6      392.37      472.33      6.55 o
  -2   6   6      356.15      383.40      4.67 o
  -1   6   6      156.76       93.70      2.80 o
   0   6   6      281.42      316.89      4.89 o
   1   6   6      180.42      149.93      3.23 o
   2   6   6       73.06       76.68      3.04 o
   3   6   6      563.63      574.59      8.17 o
   4   6   6      611.99      622.51      9.76 o
   5   6   6      154.52      140.24      5.34 o
   6   6   6      202.65      181.59      6.75 o
   7   6   6      110.16      105.98      8.56 o
   8   6   6        6.40        6.22      3.22 o
   9   6   6       22.75       16.62      4.62 o
  10   6   6       12.29        4.11      4.30 o
  11   6   6        2.65        1.39      5.26 o
  12   6   6       12.57       16.83      8.32 o
 -14   7   6      165.25      189.86     12.85 o
 -13   7   6       16.79       19.13      7.47 o
 -12   7   6       93.68       85.45      8.14 o
 -11   7   6       27.70       35.13      6.09 o
 -10   7   6      250.68      241.72      9.48 o
  -9   7   6      286.16      281.64      7.88 o
  -8   7   6      489.71      447.12      8.96 o
  -7   7   6      215.87      219.12      5.07 o
  -6   7   6      590.71      603.14      8.49 o
  -5   7   6       27.37       21.72      2.15 o
  -4   7   6       61.95       79.60      2.64 o
  -3   7   6      277.26      284.59      4.56 o
  -2   7   6      302.16      328.27      7.52 o
  -1   7   6      191.23      198.33      3.78 o
   0   7   6      844.53      886.63     13.08 o
   1   7   6     2445.19     2521.96     26.13 o
   2   7   6      444.26      460.99      7.69 o
   3   7   6      874.62      856.17     12.91 o
   4   7   6      229.52      218.05      5.54 o
   5   7   6       26.26       37.59      3.57 o
   6   7   6       77.40       62.15      6.23 o
   7   7   6       92.01      107.41      7.60 o
   8   7   6       56.82       64.57      8.79 o
   9   7   6       55.88       54.05      5.84 o
  10   7   6        7.97        4.80      4.61 o
  11   7   6        3.60       -0.69      5.07 o
  12   7   6       49.57       47.09      9.28 o
 -13   8   6        2.94        5.93     10.12 o
 -12   8   6      112.23      118.46      9.10 o
 -11   8   6       40.40       42.86      6.63 o
 -10   8   6      160.74      159.65      8.08 o
  -9   8   6       38.32       51.62      4.35 o
  -8   8   6       13.65       16.59      3.32 o
  -7   8   6        0.91        1.56      2.59 o
  -6   8   6       16.86       14.42      2.30 o
  -5   8   6       32.33       26.98      2.36 o
  -4   8   6       77.27       76.97      2.88 o
  -3   8   6       10.35        8.79      1.72 o
  -2   8   6      202.64      209.23      3.84 o
  -1   8   6      158.50      184.95      4.44 o
   0   8   6      545.84      536.74      7.74 o
   1   8   6      113.51      102.54      3.31 o
   2   8   6     1317.68     1248.18     19.45 o
   3   8   6      142.14      143.18      6.44 o
   4   8   6      470.38      438.28      8.39 o
   5   8   6      171.04      152.32      6.42 o
   6   8   6      559.99      551.29     38.84 o
   7   8   6      193.10      198.43     12.86 o
   8   8   6      247.33      273.57     15.66 o
   9   8   6       66.33       64.90      6.41 o
  10   8   6      160.78      161.78      9.38 o
  11   8   6       12.42       12.48      7.34 o
  12   8   6        8.08       13.34      7.22 o
 -13   9   6       86.91      122.55     13.66 o
 -12   9   6        0.33        0.87      9.27 o
 -11   9   6       89.88      100.03      8.10 o
 -10   9   6      108.52      123.47      7.45 o
  -9   9   6       80.46       94.77      5.67 o
  -8   9   6      229.60      212.91      7.01 o
  -7   9   6      827.04      825.84     13.20 o
  -6   9   6       55.51       52.29      3.33 o
  -5   9   6      105.91      108.93      3.64 o
  -4   9   6      268.39      293.01      5.52 o
  -3   9   6      161.57      154.28      4.14 o
  -2   9   6       94.22       86.40      2.50 o
  -1   9   6      237.69      212.13      8.27 o
   0   9   6       20.49       18.10      2.51 o
   1   9   6     2407.80     2346.01     29.06 o
   2   9   6       99.60       89.82      4.11 o
   3   9   6       18.14       21.22      3.01 o
   4   9   6       34.78       20.71      3.14 o
   5   9   6       18.75       15.26      4.41 o
   6   9   6       80.11       72.57     13.38 o
   7   9   6      106.66      105.95     11.67 o
   8   9   6       63.36       88.99     10.31 o
   9   9   6      114.88      160.04     19.79 o
  10   9   6        5.12        9.67      5.54 o
  11   9   6       14.73       26.32      7.90 o
 -12  10   6        6.69        0.56      9.30 o
 -11  10   6       87.83      103.60     14.81 o
 -10  10   6        0.98       -4.18      4.18 o
  -9  10   6       83.70      104.34      5.89 o
  -8  10   6       41.41       55.26      4.79 o
  -7  10   6       91.05       84.93      4.81 o
  -6  10   6        4.68        4.41      2.73 o
  -5  10   6      604.64      562.63     11.25 o
  -4  10   6      300.68      289.16      5.66 o
  -3  10   6      223.54      200.13      4.36 o
  -2  10   6      543.25      546.62      8.12 o
  -1  10   6       49.42       46.85      3.20 o
   0  10   6      384.42      396.38      8.07 o
   1  10   6        0.90       -2.16      2.65 o
   2  10   6      838.66      813.07     13.05 o
   3  10   6      643.20      648.47     13.24 o
   4  10   6       12.00       10.92      3.93 o
   5  10   6       78.56       72.33      8.50 o
   6  10   6      101.56       93.76      7.87 o
   7  10   6      197.55      221.41     14.09 o
   8  10   6       40.71       51.19      9.54 o
   9  10   6       86.95      103.64     17.39 o
  10  10   6        7.70        0.97      5.38 o
  11  10   6        9.80        8.03      7.28 o
 -12  11   6       19.70       36.95     15.56 o
 -11  11   6       11.01       -4.45      7.55 o
 -10  11   6       29.33       22.88      5.23 o
  -9  11   6       13.44        5.19      4.43 o
  -8  11   6        0.02        0.07      3.48 o
  -7  11   6       13.40       12.02      3.82 o
  -6  11   6      114.59      121.29      4.92 o
  -5  11   6       90.02       78.41      4.32 o
  -4  11   6      512.99      490.15      9.07 o
  -3  11   6        3.92        0.06      2.15 o
  -2  11   6      312.96      326.28      8.31 o
  -1  11   6      205.34      194.58      6.41 o
   0  11   6      258.21      257.79      8.59 o
   1  11   6       14.60       13.20      3.56 o
   2  11   6        6.57        5.43      3.43 o
   3  11   6       80.80       80.56      5.15 o
   4  11   6      167.96      167.65      7.27 o
   5  11   6       51.20       69.93      8.43 o
   6  11   6       67.15       66.26      7.55 o
   7  11   6       98.79      105.27     11.95 o
   8  11   6       11.11       14.78      8.26 o
   9  11   6        0.13       -5.03     13.04 o
  10  11   6       59.84       70.81     17.96 o
 -11  12   6        0.59       13.96     13.73 o
 -10  12   6        0.01        6.74      7.34 o
  -9  12   6        1.91        0.96      5.62 o
  -8  12   6       46.27       49.96      6.21 o
  -7  12   6       27.44       32.34      5.68 o
  -6  12   6        2.01        4.19      3.71 o
  -5  12   6       47.21       36.07      4.36 o
  -4  12   6      199.38      189.67      6.03 o
  -3  12   6      253.37      212.38      5.83 o
  -2  12   6       51.21       60.20      5.46 o
  -1  12   6      127.84      113.12      6.46 o
   0  12   6        0.96        1.03      3.66 o
   1  12   6       38.42       36.10      5.86 o
   2  12   6      303.31      336.88     10.98 o
   3  12   6        3.35       -2.69      3.74 o
   4  12   6      101.71       97.39      7.37 o
   5  12   6       50.30       75.21      9.90 o
   6  12   6       56.11       94.69     11.07 o
   7  12   6       93.20       74.00     10.88 o
   8  12   6      103.20      131.03     13.19 o
   9  12   6        0.28       24.82     14.99 o
 -10  13   6        2.39        1.28      6.65 o
  -9  13   6        0.03        1.18     13.33 o
  -8  13   6       41.81       47.13      6.21 o
  -7  13   6      127.76      150.46      8.63 o
  -6  13   6       61.06       55.31      7.43 o
  -5  13   6       78.50       94.82      5.73 o
  -4  13   6        9.54        6.68      2.97 o
  -3  13   6       75.32       76.94      5.22 o
  -2  13   6       14.63       14.75      4.92 o
  -1  13   6        5.55       12.26      4.34 o
   0  13   6        0.06        2.51      3.97 o
   1  13   6      124.16      122.61      7.08 o
   2  13   6        2.44        5.03      4.17 o
   3  13   6        0.04        4.61      4.40 o
   4  13   6       19.78       19.47      5.36 o
   5  13   6        2.79       -0.71      6.96 o
   6  13   6        9.23       26.28      8.88 o
   7  13   6        5.51       12.31      8.69 o
   8  13   6        0.79        1.45     10.98 o
   9  13   6      162.12      152.95     22.76 o
 -10  14   6        5.06        1.49     13.61 o
  -9  14   6       18.97       20.30     17.27 o
  -8  14   6       26.80       25.97     13.50 o
  -7  14   6       89.88       98.13      7.58 o
  -6  14   6        8.74        8.57      4.87 o
  -5  14   6       67.10       77.28      5.43 o
  -4  14   6        7.53        5.61      2.95 o
  -3  14   6        0.01        3.18      4.91 o
  -2  14   6        2.85       -4.00      4.00 o
  -1  14   6      134.65      125.58      7.42 o
   0  14   6        0.33        2.63      5.20 o
   1  14   6        9.64        2.32      4.19 o
   2  14   6       14.26       15.15      5.16 o
   3  14   6        3.87        3.79      5.29 o
   4  14   6        8.22        5.17      6.33 o
   5  14   6       16.68       24.79      8.65 o
   6  14   6        0.03        6.73      8.13 o
   7  14   6        3.19       -3.68      8.30 o
   8  14   6        5.05       -0.83      8.90 o
  -8  15   6       87.53       83.62     17.73 o
  -7  15   6        9.27        7.32     11.67 o
  -6  15   6        0.78       -8.35      8.35 o
  -5  15   6        0.01        3.37      3.68 o
  -4  15   6        9.72        6.95      2.85 o
  -3  15   6       17.41       15.87      5.70 o
  -2  15   6        3.40        6.46      5.28 o
  -1  15   6        1.03        4.01      5.05 o
   0  15   6       70.29       77.12      6.69 o
   1  15   6       99.19      110.07      7.71 o
   2  15   6       12.77       -4.44      4.44 o
   3  15   6        0.58        4.77      5.82 o
   4  15   6        1.52       -5.21      5.21 o
   5  15   6        0.29       -4.20     11.44 o
   6  15   6        2.41        1.11      8.96 o
   7  15   6       41.65       52.41     11.72 o
  -7  16   6       10.76       19.22     13.96 o
  -6  16   6       22.88       27.46     13.73 o
  -5  16   6       27.75       41.36      6.40 o
  -4  16   6       88.00       96.93     11.81 o
  -3  16   6        2.85        2.79      5.44 o
  -2  16   6       18.83       15.04      6.01 o
  -1  16   6       31.99       39.58      6.89 o
   0  16   6        0.10        2.48      5.47 o
   1  16   6        7.90        8.14      5.83 o
   2  16   6        3.02        2.39      5.60 o
   3  16   6       60.25       57.41      8.02 o
   4  16   6        2.10        6.31      6.48 o
   5  16   6       15.71       15.00     18.02 o
  -5  17   6       15.46       22.76     13.73 o
  -4  17   6       36.76       51.12     15.67 o
  -3  17   6       27.63       38.91     10.10 o
  -2  17   6        0.01       -6.18      7.07 o
  -1  17   6        0.03       10.67      7.81 o
   0  17   6        2.93       -1.80      7.31 o
   1  17   6       10.09       31.90      7.22 o
   2  17   6        6.76       15.30      6.34 o
   3  17   6        5.67        8.41      7.88 o
  -1  18   6        1.65       -7.56      7.56 o
 -15   0   7      189.39      230.17     24.02 o
 -13   0   7       21.91       27.17      7.94 o
 -11   0   7       91.08       99.19      7.95 o
  -9   0   7        8.59        1.26      3.05 o
  -7   0   7     1974.17     2028.46     29.71 o
  -5   0   7     8074.39     7777.60    101.11 o
  -3   0   7     3481.15     3296.06     43.81 o
  -1   0   7      606.99      564.38      8.50 o
   1   0   7    12097.08    12827.58    182.49 o
   3   0   7       20.22       44.98      3.26 o
   5   0   7       66.36       71.34      3.85 o
   7   0   7      608.33      642.28     19.16 o
   9   0   7        6.67       -7.89      7.89 o
  11   0   7       48.71       29.74     11.44 o
  13   0   7       84.59      100.90     16.59 o
 -15   1   7        6.79        4.76      8.68 o
 -14   1   7       41.50       44.02      6.37 o
 -13   1   7       68.17       64.02      5.44 o
 -12   1   7       25.35       26.62      4.54 o
 -11   1   7       96.77       89.62      5.21 o
 -10   1   7       42.68       38.17      3.32 o
  -9   1   7      184.22      179.01      4.50 o
  -8   1   7       18.96       12.88      2.12 o
  -7   1   7      196.13      179.56      4.00 o
  -6   1   7        1.86        3.20      1.46 o
  -5   1   7     2076.80     2062.63     21.73 o
  -4   1   7       18.93       35.03      1.66 o
  -3   1   7      279.34      193.86      3.68 o
  -2   1   7      920.22      906.59      9.40 o
  -1   1   7        0.09        0.99      0.67 o
   0   1   7      407.89      434.89      5.14 o
   1   1   7    12639.58    13314.24    126.90 o
   2   1   7     2757.35     2868.04     29.86 o
   3   1   7       13.54       11.82      1.50 o
   4   1   7      119.42      108.56      5.42 o
   5   1   7       14.72       16.23      2.38 o
   6   1   7      156.81      170.13      5.33 o
   7   1   7       89.55       93.02      5.01 o
   8   1   7     1296.24     1247.74     32.67 o
   9   1   7      730.92      758.19     23.76 o
  10   1   7        8.46        4.61      6.18 o
  11   1   7       74.08       77.75      9.70 o
  12   1   7        0.41        8.55      7.32 o
  13   1   7        6.47       12.30     11.95 o
 -15   2   7       19.97       32.50     10.01 o
 -14   2   7      106.16      114.89      8.24 o
 -13   2   7        6.31       -0.02      3.99 o
 -12   2   7      207.64      226.46      7.88 o
 -11   2   7        5.67        2.81      3.15 o
 -10   2   7        1.52       -2.50      2.50 o
  -9   2   7        3.86        3.98      2.06 o
  -8   2   7     1050.58     1049.32     12.71 o
  -7   2   7       69.50       77.09      3.44 o
  -6   2   7       32.52       37.67      2.12 o
  -5   2   7        0.24        5.06      2.88 o
  -4   2   7      840.39      901.82     10.52 o
  -3   2   7      270.57      287.51      3.93 o
  -2   2   7      685.08      720.99      7.75 o
  -1   2   7     9949.02    10541.14    106.48 o
   0   2   7      182.78      151.15      3.34 o
   1   2   7      732.41      758.29      9.60 o
   2   2   7      783.28      903.01     11.09 o
   3   2   7      335.60      327.49      7.73 o
   4   2   7     2872.07     3015.01     35.46 o
   5   2   7        3.41        1.24      1.35 o
   6   2   7     1545.47     1519.55     20.20 o
   7   2   7      417.48      405.19      8.79 o
   8   2   7      295.79      279.07     11.46 o
   9   2   7      356.86      370.63     12.22 o
  10   2   7       30.62       27.29      7.11 o
  11   2   7       97.48       99.36     10.23 o
  12   2   7       16.06        8.62      7.75 o
  13   2   7        0.58        8.11      7.75 o
 -15   3   7        0.25        0.57      8.74 o
 -14   3   7       21.87       19.80      5.92 o
 -13   3   7        9.74       13.12      5.15 o
 -12   3   7       89.63      110.61      6.11 o
 -11   3   7       91.73      110.14      5.71 o
 -10   3   7        1.88        0.50      2.64 o
  -9   3   7       33.91       37.29      2.66 o
  -8   3   7      200.72      175.17      4.52 o
  -7   3   7      118.58      112.93      3.49 o
  -6   3   7      135.52      135.48      3.36 o
  -5   3   7      138.08      160.74      3.33 o
  -4   3   7      766.38      866.33      9.75 o
  -3   3   7      788.43      793.00      9.23 o
  -2   3   7     1348.69     1436.30     14.04 o
  -1   3   7      655.89      813.42      8.51 o
   0   3   7      395.10      383.78      6.12 o
   1   3   7       41.61       40.84      2.25 o
   2   3   7     9014.75     9592.15    112.57 o
   3   3   7     1525.34     1625.89     19.22 o
   4   3   7      100.66      101.24      3.05 o
   5   3   7        4.27       -0.17      1.64 o
   6   3   7      353.45      392.55      7.57 o
   7   3   7      360.19      337.45      7.68 o
   8   3   7      432.14      423.76      9.99 o
   9   3   7       94.60      106.84      6.08 o
  10   3   7      100.89      100.47      5.06 o
  11   3   7        0.06       -3.32      8.58 o
  12   3   7        0.36       -1.87      7.14 o
  13   3   7        4.10       -3.25      7.25 o
 -15   4   7       43.80       29.30     10.35 o
 -14   4   7       17.42        6.23      9.13 o
 -13   4   7      123.08      121.62      8.83 o
 -12   4   7      274.06      288.34     11.21 o
 -11   4   7       42.70       45.40      4.92 o
 -10   4   7       22.50       24.29      3.68 o
  -9   4   7      116.58      112.93      4.39 o
  -8   4   7       78.36       83.61      3.19 o
  -7   4   7        2.49        1.61      1.72 o
  -6   4   7      773.49      757.83      9.52 o
  -5   4   7     2934.00     2992.53     29.16 o
  -4   4   7      110.81       80.53      2.43 o
  -3   4   7      857.25      958.99     10.37 o
  -2   4   7     1965.33     1925.09     22.95 o
  -1   4   7     3533.36     3610.85     33.78 o
   0   4   7      730.28      745.92     10.25 o
   1   4   7     2026.51     2219.01     28.21 o
   2   4   7     3188.80     3139.90     38.89 o
   3   4   7      801.99      865.11     12.87 o
   4   4   7       76.50       90.69      3.39 o
   5   4   7      129.58      151.04      5.38 o
   6   4   7      159.15      164.77      5.87 o
   7   4   7      237.23      251.88      6.92 o
   8   4   7        3.93        1.29      2.94 o
   9   4   7      222.29      242.53      7.99 o
  10   4   7       24.97       23.59      3.84 o
  11   4   7       95.19       97.84      5.38 o
  12   4   7       17.96       31.45      8.42 o
 -14   5   7       85.67       82.02      9.54 o
 -13   5   7        8.81       19.21      5.76 o
 -12   5   7      132.08      138.86      8.78 o
 -11   5   7        0.04       -5.01      5.01 o
 -10   5   7      192.37      183.09      7.39 o
  -9   5   7      119.44      102.56      4.59 o
  -8   5   7      618.91      566.05      8.11 o
  -7   5   7       22.90       20.14      2.21 o
  -6   5   7     2485.01     2515.13     25.39 o
  -5   5   7       46.91       44.75      2.40 o
  -4   5   7      179.19      163.64      4.03 o
  -3   5   7       14.78       14.91      1.35 o
  -2   5   7      899.26      849.93     10.71 o
  -1   5   7      346.48      345.31      5.00 o
   0   5   7     3684.00     3818.58     37.79 o
   1   5   7      153.75      170.96      3.72 o
   2   5   7      205.39      234.52      5.56 o
   3   5   7      717.60      715.06      9.27 o
   4   5   7       44.98       45.53      2.58 o
   5   5   7       37.49       42.50      3.01 o
   6   5   7      274.71      267.98      7.25 o
   7   5   7       29.11       28.21      3.33 o
   8   5   7        5.06        5.90      3.31 o
   9   5   7        2.95        6.40      3.46 o
  10   5   7       14.33       15.26      3.95 o
  11   5   7       79.48       87.36      7.38 o
  12   5   7       62.30       55.10      6.29 o
 -14   6   7        5.39       -2.48      7.01 o
 -13   6   7       21.30       30.58      5.94 o
 -12   6   7        3.01       -3.14      6.54 o
 -11   6   7       37.99       45.54      8.44 o
 -10   6   7       87.88       94.55      5.81 o
  -9   6   7      214.31      221.97      7.02 o
  -8   6   7      153.06      150.78      4.38 o
  -7   6   7       63.71       67.77      3.11 o
  -6   6   7      340.63      346.14      5.99 o
  -5   6   7       33.58       31.34      2.23 o
  -4   6   7      954.10      887.39     10.88 o
  -3   6   7      324.66      323.00      4.88 o
  -2   6   7      216.71      217.08      4.51 o
  -1   6   7       17.99       21.20      1.68 o
   0   6   7       31.70       34.65      1.89 o
   1   6   7      210.28      225.33      4.35 o
   2   6   7     1443.36     1496.97     17.41 o
   3   6   7       98.03       96.64      3.01 o
   4   6   7       98.65      108.31      3.81 o
   5   6   7      100.49       92.86      4.88 o
   6   6   7      540.27      553.28     15.33 o
   7   6   7      124.51      122.74      6.03 o
   8   6   7       78.76       75.56      5.11 o
   9   6   7       43.34       46.37      4.76 o
  10   6   7        8.93       10.39      4.77 o
  11   6   7        7.31        1.52      6.79 o
  12   6   7      177.22      190.27     13.98 o
 -14   7   7        8.48        8.84      7.44 o
 -13   7   7      150.66      140.04     15.31 o
 -12   7   7       14.11       13.42      7.53 o
 -11   7   7       10.72        4.26      6.41 o
 -10   7   7      509.46      499.20     12.40 o
  -9   7   7       63.78       63.12      4.93 o
  -8   7   7      120.86      112.38      4.73 o
  -7   7   7      501.60      456.50      8.90 o
  -6   7   7      227.16      239.03      5.15 o
  -5   7   7      653.49      678.53      9.44 o
  -4   7   7      352.03      355.12      5.66 o
  -3   7   7      324.43      285.44      6.88 o
  -2   7   7     1810.37     1801.51     20.99 o
  -1   7   7        1.47       -0.44      1.52 o
   0   7   7      919.63      935.13     12.36 o
   1   7   7      158.53      141.77      4.04 o
   2   7   7      108.00      118.17      4.03 o
   3   7   7        5.57       12.42      2.28 o
   4   7   7       28.57       18.02      2.58 o
   5   7   7       11.01       10.08      2.95 o
   6   7   7      251.80      259.93     10.85 o
   7   7   7        0.01        6.53      4.64 o
   8   7   7       54.19       47.75      5.28 o
   9   7   7       49.26       55.78      6.07 o
  10   7   7       31.98       31.14      5.78 o
  11   7   7       48.26       50.93      8.91 o
  12   7   7       16.47        9.19      8.06 o
 -13   8   7        0.19        0.06      6.44 o
 -12   8   7       90.96       90.12      8.42 o
 -11   8   7        0.08       -4.66      7.14 o
 -10   8   7       42.28       44.64      6.59 o
  -9   8   7       12.49       19.36      4.08 o
  -8   8   7        4.13        4.37      3.11 o
  -7   8   7      169.01      169.18      5.48 o
  -6   8   7      108.31      113.80      3.94 o
  -5   8   7      274.85      280.44      5.48 o
  -4   8   7       11.98       13.56      2.01 o
  -3   8   7        5.23        1.29      1.50 o
  -2   8   7      111.99      106.03      4.02 o
  -1   8   7      785.75      713.48     10.81 o
   0   8   7      371.60      353.35      6.03 o
   1   8   7      580.07      577.47     10.44 o
   2   8   7        9.26        9.43      2.04 o
   3   8   7     1635.21     1611.33     19.44 o
   4   8   7      807.65      774.63     12.27 o
   5   8   7      421.33      432.28     11.95 o
   6   8   7     1093.29     1067.88     31.42 o
   7   8   7      516.05      542.82     20.93 o
   8   8   7       10.87        7.81      7.11 o
   9   8   7        9.18        5.64      6.68 o
  10   8   7       10.26       15.42      5.23 o
  11   8   7      127.55      140.74     22.42 o
 -13   9   7       12.36       21.21     15.21 o
 -12   9   7       71.84       76.70     11.44 o
 -11   9   7      110.37      102.59      8.62 o
 -10   9   7      359.31      377.04     12.39 o
  -9   9   7       70.37       68.34      6.16 o
  -8   9   7       51.91       56.10      4.97 o
  -7   9   7        1.35        1.86      2.79 o
  -6   9   7      394.15      392.88      8.16 o
  -5   9   7       49.25       52.97      3.08 o
  -4   9   7       74.68       70.07      2.97 o
  -3   9   7      250.29      237.12      4.42 o
  -2   9   7      989.98     1005.80     14.62 o
  -1   9   7      245.37      242.84      8.59 o
   0   9   7      253.98      266.76      6.72 o
   1   9   7       68.82       77.20      4.95 o
   2   9   7     1476.58     1365.95     20.23 o
   3   9   7       18.65       16.91      2.89 o
   4   9   7        0.22       -2.85      2.85 o
   5   9   7       44.40       40.26      9.49 o
   6   9   7        9.74        1.41      6.63 o
   7   9   7        8.23       13.58      7.34 o
   8   9   7      175.71      206.22     13.83 o
   9   9   7       20.47       35.55      7.01 o
  10   9   7        3.37       -2.78      4.77 o
  11   9   7       21.15        9.91      7.00 o
 -12  10   7       37.26       64.38     21.51 o
 -11  10   7        1.69       13.80      5.09 o
 -10  10   7       31.84       28.63      7.70 o
  -9  10   7       27.63       18.33      4.90 o
  -8  10   7      185.65      194.74     12.06 o
  -7  10   7       93.17      100.28      5.11 o
  -6  10   7       31.99       25.09      3.79 o
  -5  10   7        0.16       -2.39      2.39 o
  -4  10   7      102.69       95.45      5.17 o
  -3  10   7      483.16      462.60      8.94 o
  -2  10   7      147.54      122.70      4.46 o
  -1  10   7      653.86      668.70     11.24 o
   0  10   7       32.88       31.63      3.64 o
   1  10   7       86.80       70.55      4.02 o
   2  10   7      353.56      344.83      9.08 o
   3  10   7      225.86      225.57      7.49 o
   4  10   7      540.92      483.85     12.48 o
   5  10   7       36.64       27.17      5.79 o
   6  10   7      318.76      278.93     12.26 o
   7  10   7       37.38       57.04      9.34 o
   8  10   7        7.94        6.20     21.85 o
   9  10   7       42.64       22.76     14.30 o
  10  10   7       32.28       31.11      7.77 o
 -12  11   7        0.21        6.41     13.27 o
 -11  11   7        0.39       -7.38      7.38 o
 -10  11   7        7.16        6.00      5.25 o
  -9  11   7       14.48       14.47      5.53 o
  -8  11   7       14.41        9.00      4.94 o
  -7  11   7      127.27      114.49      7.60 o
  -6  11   7       12.96       14.95      3.59 o
  -5  11   7       66.20       74.40      6.92 o
  -4  11   7       49.24       49.18      3.69 o
  -3  11   7       50.49       49.77      3.35 o
  -2  11   7       70.48       69.99      4.90 o
  -1  11   7       27.04       14.50      3.62 o
   0  11   7      113.31      101.20      5.57 o
   1  11   7      885.13      865.55     16.42 o
   2  11   7        9.39        6.69      3.46 o
   3  11   7      253.63      249.10      8.32 o
   4  11   7       74.10       69.92      5.51 o
   5  11   7        0.03        0.47      4.94 o
   6  11   7       41.21       53.47      7.21 o
   7  11   7        4.82        1.77      7.08 o
   8  11   7        5.51       13.76      8.37 o
   9  11   7      263.46      343.31     29.86 o
  10  11   7        2.18       11.87      6.95 o
 -11  12   7       16.40       25.46      8.99 o
 -10  12   7        6.84        9.94      7.99 o
  -9  12   7        0.01       -1.41      4.91 o
  -8  12   7        1.97        4.55      7.84 o
  -7  12   7      105.78      106.75      7.53 o
  -6  12   7       20.50       28.84      4.66 o
  -5  12   7       44.26       53.28      4.26 o
  -4  12   7        0.02        1.60      2.52 o
  -3  12   7       48.66       48.87      5.33 o
  -2  12   7      164.48      149.12      7.36 o
  -1  12   7      189.45      228.86      9.08 o
   0  12   7       88.39       86.41      6.06 o
   1  12   7      206.50      203.39      8.54 o
   2  12   7       36.31       35.23      4.80 o
   3  12   7       23.26       28.37      5.82 o
   4  12   7        1.95        6.76      4.80 o
   5  12   7       74.79       82.00     11.21 o
   6  12   7       12.49       15.56      7.84 o
   7  12   7       14.93       17.20      8.14 o
   8  12   7       19.86       28.69     12.81 o
   9  12   7        1.35       -9.38     13.04 o
 -10  13   7        9.10        7.89     13.04 o
  -9  13   7        4.15        1.89      6.77 o
  -8  13   7       85.31      100.56      8.39 o
  -7  13   7        5.81        7.26      4.85 o
  -6  13   7       11.17       11.56      4.06 o
  -5  13   7      118.29      112.82      6.65 o
  -4  13   7        0.47       -1.70      2.38 o
  -3  13   7        1.70        6.61      4.23 o
  -2  13   7        6.35       -0.86      5.15 o
  -1  13   7       17.01       13.23      4.52 o
   0  13   7       86.98       92.95      7.02 o
   1  13   7       67.81       55.51      5.73 o
   2  13   7      200.63      208.12      9.05 o
   3  13   7        1.12        4.95      5.06 o
   4  13   7      113.06      101.46      7.86 o
   5  13   7        0.86       -4.45      7.07 o
   6  13   7       84.97       82.78     11.47 o
   7  13   7       27.19       24.05     13.73 o
   8  13   7      149.40      131.21     21.05 o
  -9  14   7       33.18       43.01     15.10 o
  -8  14   7       62.49       71.73     16.47 o
  -7  14   7       10.61       15.61      5.37 o
  -6  14   7        0.63        0.50      4.21 o
  -5  14   7        5.35        4.25      3.38 o
  -4  14   7        0.30       -2.66      2.66 o
  -3  14   7       11.34        2.03      4.43 o
  -2  14   7       41.94       47.74      7.74 o
  -1  14   7        0.44       -2.58      4.28 o
   0  14   7       44.61       63.66      9.53 o
   1  14   7       12.95        7.95      4.55 o
   2  14   7        9.89        6.83      5.42 o
   3  14   7       85.95       91.94      8.13 o
   4  14   7       40.34       49.27      7.16 o
   5  14   7       11.82       23.91      9.26 o
   6  14   7      233.83      229.92     16.55 o
   7  14   7       10.78        8.26      8.82 o
  -8  15   7        0.40      -10.30     10.30 o
  -7  15   7       10.18       23.45     13.50 o
  -6  15   7       33.94       45.33      8.12 o
  -5  15   7       13.28       19.66      7.09 o
  -4  15   7        0.08        4.03      5.74 o
  -3  15   7        0.01       -1.34      4.98 o
  -2  15   7       30.10       31.24      6.31 o
  -1  15   7       42.71       52.11      6.24 o
   0  15   7       24.18       32.45      6.93 o
   1  15   7       25.25       32.01      7.57 o
   2  15   7        0.84        1.29      5.55 o
   3  15   7        0.21       -4.38      5.28 o
   4  15   7       32.52       29.06      6.94 o
   5  15   7        2.68        5.85      8.93 o
   6  15   7       21.10       19.44     17.85 o
  -7  16   7       11.30        6.29     12.35 o
  -6  16   7       14.61       17.62     12.70 o
  -5  16   7       56.52       82.37     15.67 o
  -4  16   7       11.74       15.79     12.24 o
  -3  16   7        5.77        7.57      5.55 o
  -2  16   7        1.09        1.79      5.30 o
  -1  16   7        3.72        3.00      5.53 o
   0  16   7       55.53       43.48      7.05 o
   1  16   7        1.35       -0.04      5.89 o
   2  16   7       81.35       84.13     10.91 o
   3  16   7       25.90       28.03      7.22 o
   4  16   7        0.01       -1.36      5.75 o
   5  16   7        7.36        9.09     12.81 o
  -5  17   7        0.01       12.01     12.81 o
  -4  17   7        0.09       17.16     11.90 o
  -3  17   7        1.84       -0.88     10.58 o
  -2  17   7        5.28        4.06      7.65 o
  -1  17   7        2.56       -7.44      7.44 o
   0  17   7       38.88       42.23      7.23 o
   1  17   7        0.59        1.45      7.55 o
   2  17   7        2.50       14.72     11.10 o
   3  17   7        0.33        4.48      7.58 o
 -14   0   8      117.38      122.11     12.16 o
 -12   0   8       45.17       45.44      6.63 o
 -10   0   8     1638.58     1672.56     33.42 o
  -8   0   8     3403.14     3164.07     44.79 o
  -6   0   8        5.80        0.21      2.21 o
  -4   0   8     5961.49     5948.48     70.99 o
  -2   0   8     4725.82     4869.63     63.33 o
   0   0   8    10447.02    12049.72    171.64 o
   2   0   8       60.73       89.08      3.24 o
   4   0   8      984.40     1113.80     29.03 o
   6   0   8      409.56      449.92     16.76 o
   8   0   8      281.80      254.19     18.07 o
  10   0   8      183.64      234.17     18.88 o
  12   0   8       34.81       34.66     12.13 o
 -15   1   8        2.26        7.95      9.01 o
 -14   1   8       25.59       14.99      5.86 o
 -13   1   8       65.71       68.88      5.46 o
 -12   1   8       95.18      102.82      5.82 o
 -11   1   8        0.12       -3.13      3.66 o
 -10   1   8       98.54       90.96      4.27 o
  -9   1   8      159.68      159.73      4.48 o
  -8   1   8     1130.28     1145.79     13.01 o
  -7   1   8      193.29      184.69      4.08 o
  -6   1   8      872.13      817.05     11.06 o
  -5   1   8      318.12      293.30      5.08 o
  -4   1   8      193.49      172.29      3.95 o
  -3   1   8      314.64      294.21      4.27 o
  -2   1   8     2174.12     2119.73     20.33 o
  -1   1   8     1416.48     1420.94     15.61 o
   0   1   8     2035.59     2079.14     21.95 o
   1   1   8      143.60      176.14      3.01 o
   2   1   8       98.23      104.87      3.73 o
   3   1   8       43.85       41.43      2.12 o
   4   1   8       71.23       86.11      3.28 o
   5   1   8     1882.38     1917.09     27.09 o
   6   1   8     1176.25     1206.96     24.49 o
   7   1   8        9.41        4.96      4.76 o
   8   1   8      602.38      622.19     20.30 o
   9   1   8      298.92      320.89     26.83 o
  10   1   8       27.80       36.99      7.62 o
  11   1   8       23.32       33.15      7.98 o
  12   1   8        1.07        0.10      7.48 o
  13   1   8       17.55       17.92      8.89 o
 -15   2   8       52.92       68.81     16.64 o
 -14   2   8        1.41        9.48      6.93 o
 -13   2   8       41.43       51.45      5.71 o
 -12   2   8        5.73        3.22      3.82 o
 -11   2   8       32.70       35.44      4.13 o
 -10   2   8      121.88      110.01      5.05 o
  -9   2   8       87.76       69.47      3.08 o
  -8   2   8     1250.35     1217.48     16.41 o
  -7   2   8      233.22      239.73      4.89 o
  -6   2   8       12.16        8.03      1.70 o
  -5   2   8      254.31      258.38      4.73 o
  -4   2   8      788.47      851.03     12.43 o
  -3   2   8        2.05        0.85      1.05 o
  -2   2   8       11.48       23.76      1.34 o
  -1   2   8      996.81      996.66     11.43 o
   0   2   8      211.74      234.72      3.94 o
   1   2   8        1.67        1.26      1.17 o
   2   2   8     5937.19     6607.55     72.09 o
   3   2   8     3585.67     3600.24     43.27 o
   4   2   8      320.16      298.41      4.97 o
   5   2   8       32.77       30.46      1.86 o
   6   2   8     1125.16     1107.91     18.00 o
   7   2   8       16.09       15.83      6.75 o
   8   2   8      975.21      989.82     27.58 o
   9   2   8       98.30      102.30      8.91 o
  10   2   8        0.01        0.78      5.95 o
  11   2   8      259.00      302.39     16.16 o
  12   2   8       50.94       33.80      8.71 o
 -15   3   8       21.55       15.77      8.67 o
 -14   3   8      137.09      180.33     14.70 o
 -13   3   8       46.83       57.25      6.65 o
 -12   3   8        1.62        4.39      4.55 o
 -11   3   8        2.23        0.90      3.52 o
 -10   3   8        6.40        6.32      2.89 o
  -9   3   8        3.42        1.72      1.80 o
  -8   3   8       70.56       63.68      3.14 o
  -7   3   8      111.59      111.96      3.31 o
  -6   3   8      750.87      763.99      9.09 o
  -5   3   8     2603.46     2728.52     25.54 o
  -4   3   8      475.23      550.88      6.94 o
  -3   3   8      874.39      875.55      9.58 o
  -2   3   8        1.07        0.74      1.05 o
  -1   3   8     2304.74     2534.39     27.02 o
   0   3   8       41.72       40.79      3.76 o
   1   3   8     2088.50     2027.77     25.73 o
   2   3   8     1845.44     1745.65     27.81 o
   3   3   8       64.25       80.99      2.51 o
   4   3   8       47.30       59.84      2.60 o
   5   3   8      723.90      711.42      9.99 o
   6   3   8        1.89        2.08      2.10 o
   7   3   8      194.83      178.31      5.86 o
   8   3   8      475.32      454.93      9.99 o
   9   3   8      109.85      115.98      6.17 o
  10   3   8        4.67        1.00      5.86 o
  11   3   8       18.43       13.67      7.20 o
  12   3   8        0.00       -3.88      7.22 o
 -14   4   8        0.06       -3.67      5.46 o
 -13   4   8       46.04       40.95      6.20 o
 -12   4   8      191.78      234.74      9.15 o
 -11   4   8        0.01        2.42      3.40 o
 -10   4   8       63.67       69.31      7.86 o
  -9   4   8       12.11       17.34      2.80 o
  -8   4   8      503.04      462.40      7.12 o
  -7   4   8      474.16      454.93      7.14 o
  -6   4   8       38.23       39.49      2.28 o
  -5   4   8       21.54       18.75      2.39 o
  -4   4   8     1377.04     1386.02     14.59 o
  -3   4   8      553.17      532.48      6.88 o
  -2   4   8      759.48      871.51     10.16 o
  -1   4   8      518.10      519.62      6.52 o
   0   4   8     1037.59     1054.96     12.80 o
   1   4   8       42.42       48.39      2.68 o
   2   4   8        6.51       18.00      2.14 o
   3   4   8      192.73      208.28      5.22 o
   4   4   8      363.65      358.94      6.50 o
   5   4   8      254.09      267.51      5.86 o
   6   4   8      315.58      310.37      7.32 o
   7   4   8      359.40      326.95      8.58 o
   8   4   8        3.73        5.76      3.03 o
   9   4   8      103.60      102.47      5.50 o
  10   4   8       41.25       39.65      3.79 o
  11   4   8        4.72        5.66      8.81 o
  12   4   8       60.47       66.98      9.92 o
 -14   5   8       43.87       56.81      8.88 o
 -13   5   8      129.24      123.23      8.50 o
 -12   5   8       67.34       80.46      6.96 o
 -11   5   8      126.40      104.79      6.29 o
 -10   5   8       17.52       26.32      4.26 o
  -9   5   8        0.52        0.28      3.17 o
  -8   5   8       66.12       72.29      3.14 o
  -7   5   8     1202.33     1179.59     13.22 o
  -6   5   8       44.13       39.94      2.56 o
  -5   5   8     1090.59     1098.34     12.45 o
  -4   5   8      155.62      191.76      3.87 o
  -3   5   8      393.18      315.42      4.88 o
  -2   5   8      168.21      168.77      3.65 o
  -1   5   8      812.13      880.10     10.35 o
   0   5   8       28.84       34.99      1.56 o
   1   5   8       20.44       27.13      1.82 o
   2   5   8       97.71       95.91      6.08 o
   3   5   8       25.22       27.69      2.67 o
   4   5   8      559.37      583.43     10.88 o
   5   5   8       31.31       31.18      2.57 o
   6   5   8      190.60      205.52      7.36 o
   7   5   8        0.11        1.64      2.85 o
   8   5   8        7.24        4.58      3.17 o
   9   5   8       71.30       67.97      4.95 o
  10   5   8        0.29       -0.77      3.28 o
  11   5   8        0.12       -1.83      4.32 o
  12   5   8        0.02       -6.90      6.90 o
 -14   6   8        2.64        8.78      7.05 o
 -13   6   8        2.42        1.24      5.06 o
 -12   6   8        1.02        6.32      4.80 o
 -11   6   8      541.10      564.13     13.76 o
 -10   6   8       29.05       36.98      4.74 o
  -9   6   8       13.83       18.52      3.86 o
  -8   6   8      218.03      198.54      5.65 o
  -7   6   8      105.24      105.82      3.69 o
  -6   6   8        0.79        0.57      1.88 o
  -5   6   8     1155.51     1159.26     14.70 o
  -4   6   8      363.96      384.22      6.13 o
  -3   6   8       44.42       31.95      1.70 o
  -2   6   8       53.70       57.46      2.38 o
  -1   6   8      840.27      894.34     11.37 o
   0   6   8       14.57       23.50      2.44 o
   1   6   8       22.04       14.31      1.65 o
   2   6   8        0.00       -1.32      1.32 o
   3   6   8        0.06        1.03      1.75 o
   4   6   8      190.70      190.39      5.00 o
   5   6   8       19.57       12.26      3.72 o
   6   6   8      434.21      420.11     13.13 o
   7   6   8      309.02      310.38     12.32 o
   8   6   8        8.26        5.52      3.43 o
   9   6   8      106.26      105.51      6.02 o
  10   6   8       35.75       29.47      5.38 o
  11   6   8       91.51      103.76     19.62 o
  12   6   8        0.36       -1.04      7.45 o
 -14   7   8       76.47       91.73     10.45 o
 -13   7   8        9.58        1.86      6.73 o
 -12   7   8       45.29       67.20      7.73 o
 -11   7   8      147.40      135.49      8.06 o
 -10   7   8        0.03       -3.28      4.13 o
  -9   7   8       95.26      114.01      6.01 o
  -8   7   8      345.63      296.24      7.32 o
  -7   7   8      176.48      174.04      4.63 o
  -6   7   8      824.07      812.10     11.06 o
  -5   7   8        2.65        4.00      1.97 o
  -4   7   8      177.42      174.69      4.17 o
  -3   7   8       39.85       40.29      1.82 o
  -2   7   8      189.84      176.10      5.70 o
  -1   7   8        0.85        1.09      1.63 o
   0   7   8       37.07       45.71      2.67 o
   1   7   8       40.38       41.45      2.39 o
   2   7   8      277.31      282.29      5.41 o
   3   7   8      161.43      182.12      4.91 o
   4   7   8        3.86        5.71      2.27 o
   5   7   8      195.53      186.76      7.75 o
   6   7   8        0.93       -1.20      4.31 o
   7   7   8       39.39       37.56      4.34 o
   8   7   8      190.83      192.44      9.11 o
   9   7   8       51.97       49.53      5.80 o
  10   7   8       10.19        7.47      4.80 o
  11   7   8        4.06       13.27      7.17 o
 -13   8   8       60.77       57.94     11.16 o
 -12   8   8        1.59       -3.56      5.41 o
 -11   8   8        4.01       -1.41      4.63 o
 -10   8   8       31.34       35.26      5.54 o
  -9   8   8       11.75       17.05      4.22 o
  -8   8   8      281.31      301.47      9.13 o
  -7   8   8       11.59       11.11      2.91 o
  -6   8   8      289.06      268.43      5.90 o
  -5   8   8       44.59       45.34      2.81 o
  -4   8   8       12.87        9.80      1.88 o
  -3   8   8     1139.63     1104.48     16.37 o
  -2   8   8      729.93      705.86      9.57 o
  -1   8   8      127.16      118.28      4.17 o
   0   8   8     2700.26     2670.25     31.98 o
   1   8   8     1159.06     1146.55     15.63 o
   2   8   8        9.34        4.46      2.12 o
   3   8   8      615.49      575.59      9.90 o
   4   8   8      980.45      992.05     17.94 o
   5   8   8       45.21       38.35      6.22 o
   6   8   8      141.66      130.62     10.66 o
   7   8   8       25.34       27.85      8.01 o
   8   8   8       59.08       64.59      7.37 o
   9   8   8       17.36       13.40      6.02 o
  10   8   8       80.68       98.97     18.48 o
  11   8   8       15.72       19.09     11.27 o
 -13   9   8      255.17      260.15     18.28 o
 -12   9   8        3.81        6.78      7.87 o
 -11   9   8        0.37       -1.97      4.71 o
 -10   9   8       33.75       37.03      7.35 o
  -9   9   8      210.87      206.67     10.23 o
  -8   9   8        2.12        0.85      4.11 o
  -7   9   8      263.35      250.04      7.34 o
  -6   9   8       13.86       17.23      3.01 o
  -5   9   8     1770.99     1758.58     21.29 o
  -4   9   8      180.31      182.66      4.31 o
  -3   9   8       23.37       24.09      2.99 o
  -2   9   8       84.94       87.27      3.89 o
  -1   9   8     1367.83     1332.51     17.06 o
   0   9   8       31.09       31.55      3.31 o
   1   9   8      658.93      612.79     11.39 o
   2   9   8      687.39      666.83     11.20 o
   3   9   8      160.68      165.02      5.71 o
   4   9   8       59.82       72.67      5.02 o
   5   9   8        3.37       -4.32      4.32 o
   6   9   8       48.34       60.76     17.67 o
   7   9   8       23.99       14.06     12.41 o
   8   9   8        5.26       10.30     11.90 o
   9   9   8      151.30      152.58      9.03 o
  10   9   8        6.82        4.55      6.23 o
  11   9   8        8.41       20.36     14.53 o
 -12  10   8        5.73       14.41     12.58 o
 -11  10   8       37.57       49.55      9.00 o
 -10  10   8        0.32        0.62      5.27 o
  -9  10   8        2.38        8.10      5.16 o
  -8  10   8      261.45      281.54     10.17 o
  -7  10   8        4.00       -0.25      3.29 o
  -6  10   8        6.41       10.59      3.37 o
  -5  10   8       22.02       20.18      3.34 o
  -4  10   8      123.58      120.40      4.85 o
  -3  10   8      122.62      125.34      5.42 o
  -2  10   8        3.72        0.09      2.51 o
  -1  10   8       24.35       14.11      3.32 o
   0  10   8       37.74       38.98      4.09 o
   1  10   8       16.31       12.86      3.61 o
   2  10   8      551.26      488.47     15.63 o
   3  10   8     1145.44     1064.87     20.81 o
   4  10   8       24.36       17.54      3.90 o
   5  10   8       87.37       76.10      8.72 o
   6  10   8      350.35      349.54     27.46 o
   7  10   8        2.23       -0.48      6.84 o
   8  10   8       25.66       33.18     14.07 o
   9  10   8        0.09        0.43      5.68 o
  10  10   8       16.35        8.30      6.68 o
 -12  11   8       68.55       55.83     16.70 o
 -11  11   8        5.44        6.65      7.72 o
 -10  11   8       51.99       45.40      6.84 o
  -9  11   8        0.04       -0.58      4.81 o
  -8  11   8        0.11        8.27      4.84 o
  -7  11   8       12.67       16.68      4.51 o
  -6  11   8      209.02      197.79      7.08 o
  -5  11   8        5.38        6.81      3.01 o
  -4  11   8      322.57      348.18     10.11 o
  -3  11   8       43.31       45.88      5.47 o
  -2  11   8      421.40      409.02     10.55 o
  -1  11   8       96.68       71.87      5.07 o
   0  11   8      317.33      320.37      9.19 o
   1  11   8       41.46       29.69      4.04 o
   2  11   8        7.23        4.28      3.46 o
   3  11   8       65.49       63.89      5.39 o
   4  11   8        5.81        8.90      3.86 o
   5  11   8       51.27       48.31     12.76 o
   6  11   8       99.62       88.26      8.39 o
   7  11   8       52.00       41.53      9.81 o
   8  11   8      156.50      145.40     20.93 o
   9  11   8        2.40        2.86     13.27 o
 -11  12   8        1.80      -11.90     11.90 o
 -10  12   8      110.99      128.37     12.25 o
  -9  12   8       20.26       29.97      6.18 o
  -8  12   8      194.21      234.83     11.12 o
  -7  12   8        3.99        2.57      4.70 o
  -6  12   8       38.86       27.70      4.02 o
  -5  12   8       84.23       84.31      4.61 o
  -4  12   8       66.63       65.21      4.11 o
  -3  12   8      110.96      115.69      7.01 o
  -2  12   8      290.63      281.97     18.10 o
  -1  12   8       15.71       11.32      6.89 o
   0  12   8        1.42       -2.81      3.85 o
   1  12   8        1.01       -1.34      3.87 o
   2  12   8        5.49        9.00      4.84 o
   3  12   8        7.55       11.89      4.92 o
   4  12   8        7.02        3.33      4.64 o
   5  12   8       17.23       18.33      6.18 o
   6  12   8       18.81       16.99      6.37 o
   7  12   8       57.49       62.91     10.82 o
   8  12   8       41.86       69.10     17.96 o
   9  12   8        2.39       -0.57     13.73 o
 -10  13   8        2.44       20.02     14.30 o
  -9  13   8        6.94       15.90     12.35 o
  -8  13   8       59.46       54.16      7.86 o
  -7  13   8       10.25       14.56      5.29 o
  -6  13   8        4.86        5.49      3.71 o
  -5  13   8      107.22      116.83      6.87 o
  -4  13   8        1.16       -2.23      5.78 o
  -3  13   8       55.20       57.71      5.96 o
  -2  13   8        3.07        4.44      4.09 o
  -1  13   8       24.88       29.95      6.03 o
   0  13   8       44.63       51.77      5.72 o
   1  13   8      225.96      245.65      9.88 o
   2  13   8       15.96       26.19      5.71 o
   3  13   8        4.10        0.08      4.68 o
   4  13   8       11.68       12.58      6.63 o
   5  13   8        8.33       10.31      9.21 o
   6  13   8       26.62        6.65     17.73 o
   7  13   8        5.70        3.92      9.37 o
   8  13   8       15.04       12.01     14.07 o
  -9  14   8        6.27        8.47     12.47 o
  -8  14   8        7.40       -9.61     10.87 o
  -7  14   8       28.46       37.61      8.08 o
  -6  14   8        9.63        8.71      3.77 o
  -5  14   8        3.37        2.00      2.36 o
  -4  14   8        6.17        7.85      6.55 o
  -3  14   8       13.15       14.83      4.92 o
  -2  14   8       19.12       13.29      4.99 o
  -1  14   8       53.46       73.21      6.60 o
   0  14   8      166.95      176.06      8.86 o
   1  14   8      150.89      169.04      9.85 o
   2  14   8       74.36       70.42     15.98 o
   3  14   8       51.34       63.54      9.48 o
   4  14   8        0.14       -1.21      5.68 o
   5  14   8        1.38       -2.64      8.05 o
   6  14   8       15.75       25.55      9.70 o
   7  14   8        0.45       22.99     14.41 o
  -8  15   8        1.24       -8.92     11.44 o
  -7  15   8       27.36       -0.57     11.67 o
  -6  15   8       68.04       79.83      8.69 o
  -5  15   8        0.95        4.08     11.90 o
  -4  15   8        0.03        2.11      6.28 o
  -3  15   8       15.97       23.59      6.41 o
  -2  15   8        0.08       -8.50      8.50 o
  -1  15   8        0.11        5.42      6.18 o
   0  15   8       77.46       91.26      7.43 o
   1  15   8        4.83        3.47      5.96 o
   2  15   8       28.21       27.90      6.85 o
   3  15   8       49.36       36.66      7.04 o
   4  15   8        0.11       -3.01      5.63 o
   5  15   8       34.06       25.68     11.84 o
   6  15   8       18.41       24.09     10.21 o
  -7  16   8        9.88      -11.21     11.21 o
  -6  16   8       28.35       21.51     13.27 o
  -5  16   8        1.02        1.83     11.67 o
  -4  16   8       43.58       46.56     13.96 o
  -3  16   8        0.67       -5.38      5.38 o
  -2  16   8        8.44        9.41      6.17 o
  -1  16   8       39.06       33.02      9.18 o
   0  16   8        6.93       -2.17      7.20 o
   1  16   8       14.27       19.19      6.62 o
   2  16   8        8.62        2.07      7.55 o
   3  16   8       14.58       20.12      6.88 o
   4  16   8        3.55        3.85      6.30 o
  -4  17   8       22.71       17.62     12.47 o
  -3  17   8        9.20        3.71      8.25 o
  -2  17   8        0.00       -7.52      7.52 o
  -1  17   8        0.00       -7.56      7.56 o
   0  17   8        0.10       -1.32      7.43 o
   1  17   8        0.31       10.03     10.70 o
   2  17   8       20.99       24.16      8.37 o
 -15   0   9       28.70       55.25     15.56 o
 -13   0   9       31.53       24.48      8.41 o
 -11   0   9      282.26      310.80     14.48 o
  -9   0   9       42.28       37.95      4.44 o
  -7   0   9       92.10       99.70      4.71 o
  -5   0   9     3680.42     3611.10     44.69 o
  -3   0   9        0.87       -0.13      1.50 o
  -1   0   9        2.29        3.32      1.35 o
   1   0   9      668.21      745.59     12.58 o
   3   0   9       37.94       51.08      3.27 o
   5   0   9      871.70      851.70     23.39 o
   7   0   9      646.92      633.87     27.57 o
   9   0   9       98.28       72.99     11.67 o
  11   0   9      221.80      237.72     19.91 o
 -15   1   9       21.53       32.52     10.27 o
 -14   1   9       61.63       59.70      7.33 o
 -13   1   9      149.11      134.25      7.42 o
 -12   1   9        0.03        4.22      3.86 o
 -11   1   9       82.87       82.93      5.17 o
 -10   1   9       33.95       24.90      3.14 o
  -9   1   9       83.91       75.28      3.57 o
  -8   1   9       51.12       54.33      2.90 o
  -7   1   9        0.22        1.42      1.64 o
  -6   1   9      528.37      541.45      7.89 o
  -5   1   9     1605.50     1573.43     16.48 o
  -4   1   9      349.26      354.36      5.18 o
  -3   1   9        1.81        5.75      1.21 o
  -2   1   9     2063.86     2197.05     20.07 o
  -1   1   9      695.11      740.38      8.95 o
   0   1   9      666.98      704.96      8.34 o
   1   1   9       69.45       83.16      3.73 o
   2   1   9     1119.73     1109.53     15.83 o
   3   1   9     1139.39     1156.50     16.69 o
   4   1   9        1.29        4.84      2.47 o
   5   1   9      349.67      326.54     16.51 o
   6   1   9      620.81      626.61     15.22 o
   7   1   9       32.22       11.50     14.07 o
   8   1   9      114.89      115.89      8.79 o
   9   1   9      192.61      207.38     12.13 o
  10   1   9       15.24       20.80      7.04 o
  11   1   9        2.17       -6.42      6.42 o
  12   1   9        3.18       -1.46      6.93 o
 -15   2   9        0.06        4.94      8.29 o
 -14   2   9        8.71       17.83      5.94 o
 -13   2   9       20.46       17.54      5.03 o
 -12   2   9        8.74        6.93      4.16 o
 -11   2   9       71.44       68.98      4.98 o
 -10   2   9       12.80       17.55      3.01 o
  -9   2   9      147.15      150.16      4.94 o
  -8   2   9      778.62      681.87      9.10 o
  -7   2   9        8.44        8.77      1.99 o
  -6   2   9      360.17      309.42      5.70 o
  -5   2   9      684.62      695.53      8.63 o
  -4   2   9     1954.96     1972.25     18.81 o
  -3   2   9       81.87      123.54      2.59 o
  -2   2   9       14.20       13.70      1.33 o
  -1   2   9     3149.24     3512.48     34.50 o
   0   2   9     5012.63     5052.40     51.86 o
   1   2   9      847.47      944.76     12.74 o
   2   2   9      470.17      505.79      7.58 o
   3   2   9     1066.27     1119.71     14.36 o
   4   2   9       93.40       96.93      5.98 o
   5   2   9     1329.55     1324.26     22.32 o
   6   2   9       60.46       61.68      5.08 o
   7   2   9       19.47        8.92      8.06 o
   8   2   9      157.40      164.23     32.83 o
   9   2   9      120.58      110.53      9.52 o
  10   2   9       78.50       68.77      8.71 o
  11   2   9       15.85       11.82      7.28 o
  12   2   9       52.70       61.27      9.90 o
 -15   3   9        1.26       -1.23      6.59 o
 -14   3   9       11.57       14.91      5.78 o
 -13   3   9        6.00        2.68      5.66 o
 -12   3   9       91.63       89.99      6.23 o
 -11   3   9       41.15       40.52      4.41 o
 -10   3   9        5.69        4.40      3.10 o
  -9   3   9       78.69       64.47      3.93 o
  -8   3   9      475.27      503.26      7.49 o
  -7   3   9       23.30       11.66      2.01 o
  -6   3   9      165.71      179.18      3.99 o
  -5   3   9      978.62      889.69     10.42 o
  -4   3   9     4156.52     4291.64     38.56 o
  -3   3   9      159.86      173.17      3.07 o
  -2   3   9      385.88      334.85      5.75 o
  -1   3   9      435.71      406.07      7.02 o
   0   3   9       41.70       44.02      2.28 o
   1   3   9      298.69      279.47      4.91 o
   2   3   9     3776.85     3806.17     42.70 o
   3   3   9      445.12      467.20      7.42 o
   4   3   9      915.71      910.27     12.86 o
   5   3   9      735.78      724.71     11.68 o
   6   3   9       29.14       35.17      2.81 o
   7   3   9      217.35      196.32     10.76 o
   8   3   9      347.19      332.65     14.28 o
   9   3   9       84.39       79.40      8.26 o
  10   3   9        0.15       -4.72      6.01 o
  11   3   9       65.56       57.77      9.06 o
  12   3   9        0.07        5.96      7.22 o
 -14   4   9       65.45       65.28      7.56 o
 -13   4   9       21.85       21.67      5.88 o
 -12   4   9       11.32        4.99      4.31 o
 -11   4   9      231.40      239.00      8.06 o
 -10   4   9        0.04       -0.46      3.38 o
  -9   4   9       23.77       24.14      3.18 o
  -8   4   9       27.03       23.91      2.49 o
  -7   4   9      599.88      616.40      8.29 o
  -6   4   9       90.61       86.04      2.93 o
  -5   4   9       23.46       24.03      1.90 o
  -4   4   9       15.09       12.80      2.19 o
  -3   4   9       25.80       33.58      1.91 o
  -2   4   9     1731.26     1804.74     22.82 o
  -1   4   9       59.46       60.82      3.00 o
   0   4   9     1800.64     1943.26     21.52 o
   1   4   9      240.58      257.28      5.75 o
   2   4   9        3.54       11.67      2.56 o
   3   4   9       80.57       76.86      3.69 o
   4   4   9      227.77      208.18      4.81 o
   5   4   9      127.25      127.90      5.57 o
   6   4   9       90.87       75.91      4.11 o
   7   4   9       10.62       12.74      2.90 o
   8   4   9       39.79       39.60      3.56 o
   9   4   9       35.92       32.27      3.18 o
  10   4   9      158.23      174.40     11.85 o
  11   4   9       19.47       17.67     11.04 o
  12   4   9       44.78       43.68      8.95 o
 -14   5   9       49.28       37.31      8.33 o
 -13   5   9       29.27       27.87      6.13 o
 -12   5   9        0.05        4.99      4.26 o
 -11   5   9        3.43        1.94      3.98 o
 -10   5   9       18.24       14.67      3.97 o
  -9   5   9       19.58       14.65      3.74 o
  -8   5   9        0.37        2.96      2.07 o
  -7   5   9      340.15      306.75      5.88 o
  -6   5   9     1122.19     1100.69     14.13 o
  -5   5   9       18.78       19.40      2.10 o
  -4   5   9       11.30        7.89      1.70 o
  -3   5   9        1.97        0.72      1.73 o
  -2   5   9        2.30       10.24      1.49 o
  -1   5   9      663.85      682.72      8.59 o
   0   5   9      212.63      231.81      4.45 o
   1   5   9      373.96      400.08      7.21 o
   2   5   9     1044.09     1066.83     15.75 o
   3   5   9      118.25      120.41      4.47 o
   4   5   9      807.34      799.19     13.55 o
   5   5   9      154.82      164.87      5.87 o
   6   5   9      593.82      607.71     12.91 o
   7   5   9      103.09       86.61      4.73 o
   8   5   9       24.30       24.14      3.68 o
   9   5   9        1.31       -0.35      2.95 o
  10   5   9       34.17       39.29      3.90 o
  11   5   9       41.95       35.74      8.75 o
  12   5   9       31.04       26.14      8.36 o
 -14   6   9      138.14      123.67     13.46 o
 -13   6   9        0.99        1.44      5.23 o
 -12   6   9      174.99      177.60     10.75 o
 -11   6   9       33.88       52.00      5.51 o
 -10   6   9      260.29      274.74      9.24 o
  -9   6   9       80.45       79.84      5.29 o
  -8   6   9      765.06      772.86     14.16 o
  -7   6   9      128.34      121.00      3.71 o
  -6   6   9       77.39       85.23      3.62 o
  -5   6   9        1.18       -0.53      2.07 o
  -4   6   9     2397.07     2494.13     27.86 o
  -3   6   9      230.71      240.47      6.51 o
  -2   6   9        9.78       10.63      1.74 o
  -1   6   9       29.78       20.92      1.86 o
   0   6   9      112.82       96.74      3.11 o
   1   6   9       20.69       30.47      1.96 o
   2   6   9        0.35       -2.09      2.09 o
   3   6   9      467.43      473.61     11.34 o
   4   6   9      135.94      139.74      4.50 o
   5   6   9        0.07       -3.57      3.82 o
   6   6   9      110.72      122.32      5.67 o
   7   6   9      241.10      224.54      7.56 o
   8   6   9      386.48      419.20     11.09 o
   9   6   9        4.40        4.32      3.51 o
  10   6   9      230.82      265.86     10.91 o
  11   6   9        1.33       -0.36      4.08 o
 -14   7   9       13.70       15.75      7.92 o
 -13   7   9       32.35       36.23      8.23 o
 -12   7   9        4.23        5.46      5.83 o
 -11   7   9        5.78       -0.28      4.59 o
 -10   7   9       38.24       50.32      5.23 o
  -9   7   9      164.67      154.62      6.91 o
  -8   7   9       11.61       15.45      3.41 o
  -7   7   9      389.43      365.26      7.44 o
  -6   7   9      113.27      122.82      5.51 o
  -5   7   9     1269.03     1206.53     15.72 o
  -4   7   9       31.42       32.83      2.24 o
  -3   7   9       13.94        8.52      2.00 o
  -2   7   9        1.97        2.31      1.95 o
  -1   7   9      232.87      218.43      5.67 o
   0   7   9      161.57      172.72      4.37 o
   1   7   9       22.13       25.21      2.19 o
   2   7   9       72.00       69.88      2.91 o
   3   7   9       23.69       27.28      2.80 o
   4   7   9      370.91      382.76     11.83 o
   5   7   9      320.64      317.78     11.74 o
   6   7   9       13.82       20.83      5.27 o
   7   7   9        0.35       -0.83      3.63 o
   8   7   9        3.80        0.99      4.05 o
   9   7   9        8.76        1.25      4.40 o
  10   7   9       55.10       55.76      8.52 o
  11   7   9        0.63        1.20     11.44 o
 -13   8   9      123.16      163.36     15.04 o
 -12   8   9        0.17       -1.59      6.01 o
 -11   8   9      213.29      195.40     11.08 o
 -10   8   9       13.68       10.36      4.29 o
  -9   8   9        6.58        9.39      4.03 o
  -8   8   9        6.98        4.60      3.17 o
  -7   8   9      622.03      607.21     11.67 o
  -6   8   9      466.91      439.08      8.08 o
  -5   8   9      326.27      327.55      6.20 o
  -4   8   9        2.72        1.78      1.72 o
  -3   8   9      348.73      353.92      7.53 o
  -2   8   9      570.34      542.35      8.89 o
  -1   8   9       19.46       18.67      2.80 o
   0   8   9      691.57      653.94     11.53 o
   1   8   9      701.76      721.23     12.14 o
   2   8   9        2.21        1.36      2.33 o
   3   8   9      241.72      245.28      7.11 o
   4   8   9        5.46        4.11      3.69 o
   5   8   9        0.53        2.19      3.68 o
   6   8   9      129.35      138.12     11.07 o
   7   8   9        0.56       -9.04      9.04 o
   8   8   9       12.88       15.11      5.19 o
   9   8   9       25.36       27.42      5.21 o
  10   8   9       10.14        9.03      6.91 o
  11   8   9       59.11       66.14      9.18 o
 -13   9   9       19.88       45.07     15.21 o
 -12   9   9       79.47       78.71     17.05 o
 -11   9   9        1.99       12.72      6.07 o
 -10   9   9       63.27       52.83      6.20 o
  -9   9   9       61.82       62.59      5.41 o
  -8   9   9      319.53      325.66      9.75 o
  -7   9   9        0.77       -2.64      2.64 o
  -6   9   9      330.04      298.03      8.24 o
  -5   9   9       12.03       13.23      2.83 o
  -4   9   9     1076.46     1023.37     15.10 o
  -3   9   9       76.40       85.67      4.13 o
  -2   9   9       33.14       30.14      3.04 o
  -1   9   9     1259.83     1229.11     17.40 o
   0   9   9       84.98       79.35      4.37 o
   1   9   9      100.37      112.54      4.66 o
   2   9   9      523.04      533.19     10.49 o
   3   9   9      286.84      281.20      8.67 o
   4   9   9       78.64       80.61      7.27 o
   5   9   9        0.60       10.92      5.17 o
   6   9   9       30.08       43.33      8.65 o
   7   9   9        0.05        5.83     10.52 o
   8   9   9       81.37       70.28      9.61 o
   9   9   9        1.40       -0.81      6.04 o
  10   9   9       33.68       13.92      6.73 o
 -12  10   9       28.22       17.27     13.61 o
 -11  10   9       27.79       25.43      6.58 o
 -10  10   9       69.21       80.58      7.84 o
  -9  10   9       42.38       49.98      6.62 o
  -8  10   9        0.07        0.35      3.94 o
  -7  10   9        7.55        3.66      5.46 o
  -6  10   9        0.09       -0.84      2.84 o
  -5  10   9      449.91      417.78      9.35 o
  -4  10   9       40.25       48.44      5.11 o
  -3  10   9       88.11       87.58      5.32 o
  -2  10   9       83.91       87.78      5.24 o
  -1  10   9      326.28      288.44      8.64 o
   0  10   9      238.50      222.11      7.57 o
   1  10   9      367.44      329.81      9.01 o
   2  10   9      365.98      358.53     10.47 o
   3  10   9      115.88      118.26      6.17 o
   4  10   9        0.04        0.98      3.28 o
   5  10   9      330.43      332.85     13.29 o
   6  10   9       13.52        0.83     16.19 o
   7  10   9        8.65       -9.38     10.30 o
   8  10   9       52.59       48.16     14.19 o
   9  10   9       29.78       34.54      7.06 o
  10  10   9       55.25       42.02      7.82 o
 -12  11   9       17.96       30.20     14.87 o
 -11  11   9        0.32        3.55      7.99 o
 -10  11   9        0.80       -0.47      5.45 o
  -9  11   9       76.69       89.64      7.82 o
  -8  11   9        0.07        3.83      4.80 o
  -7  11   9      111.40      112.11      5.75 o
  -6  11   9        0.08       -2.98      2.98 o
  -5  11   9      443.41      424.09     12.64 o
  -4  11   9        0.72       -0.77      4.37 o
  -3  11   9       85.61       89.10      8.35 o
  -2  11   9      352.55      319.66      9.41 o
  -1  11   9       22.58       18.88      3.95 o
   0  11   9      153.32      147.91      6.53 o
   1  11   9      103.70       99.00      5.58 o
   2  11   9       60.43       56.84      5.17 o
   3  11   9       85.16       74.21      5.51 o
   4  11   9      108.63      100.99      6.05 o
   5  11   9       57.64       54.82      7.23 o
   6  11   9       59.94       59.61     10.04 o
   7  11   9       12.24       12.81     13.27 o
   8  11   9        9.67       -0.11     13.16 o
   9  11   9       52.91       47.02      7.73 o
 -11  12   9       67.01       82.94     17.27 o
 -10  12   9        6.78       15.21     12.93 o
  -9  12   9       19.44       16.89      5.90 o
  -8  12   9       12.25       18.05      7.00 o
  -7  12   9        0.27       -1.36      3.64 o
  -6  12   9       31.15       20.64      3.53 o
  -5  12   9       47.85       46.76      3.81 o
  -4  12   9        9.38        1.19      4.88 o
  -3  12   9      123.72      142.73      7.67 o
  -2  12   9      109.25      110.10      6.95 o
  -1  12   9       17.93       18.94      4.81 o
   0  12   9       69.78       81.32      6.08 o
   1  12   9      163.62      153.11     12.09 o
   2  12   9       65.17       85.90      7.08 o
   3  12   9      268.54      219.63      8.86 o
   4  12   9       36.56       34.79      4.94 o
   5  12   9       60.44       73.04      8.07 o
   6  12   9       39.96       45.21      7.57 o
   7  12   9      123.30      102.84     19.22 o
   8  12   9        0.37        6.29     13.50 o
 -10  13   9        0.20       10.98     13.04 o
  -9  13   9        6.78       23.34     13.38 o
  -8  13   9       14.58        7.94      7.34 o
  -7  13   9       16.65       18.78      4.38 o
  -6  13   9       58.82       54.10      5.07 o
  -5  13   9       22.30       24.67      6.62 o
  -4  13   9       17.15       13.84      5.66 o
  -3  13   9        1.76       -2.81      4.27 o
  -2  13   9        4.57       -0.04      4.19 o
  -1  13   9       27.46       21.54      5.00 o
   0  13   9       67.32       57.76      5.99 o
   1  13   9        0.16        1.11      4.83 o
   2  13   9       45.99       57.94      6.73 o
   3  13   9       44.95       29.58      5.93 o
   4  13   9        2.76       11.31      5.10 o
   5  13   9        1.03       -9.83     12.13 o
   6  13   9        2.69        8.07      8.55 o
   7  13   9        0.06        6.06     13.96 o
  -9  14   9        5.44        7.66     12.47 o
  -8  14   9       10.46       -3.20     11.33 o
  -7  14   9       25.38       27.95     10.99 o
  -6  14   9        0.32        1.25      3.60 o
  -5  14   9        6.33        7.04      6.71 o
  -4  14   9        2.58       -2.02      5.32 o
  -3  14   9       11.98       19.35      5.39 o
  -2  14   9        6.45        8.58      5.56 o
  -1  14   9       37.33       35.76      5.79 o
   0  14   9      203.58      226.05     11.48 o
   1  14   9        4.02       15.00      5.63 o
   2  14   9        3.41        4.77      5.43 o
   3  14   9       25.40       29.08      6.77 o
   4  14   9       21.25       14.39      5.81 o
   5  14   9       34.65       28.64      9.72 o
   6  14   9        6.31       -0.42      8.97 o
  -8  15   9        2.41        1.14     12.47 o
  -7  15   9       19.14       22.65     13.50 o
  -6  15   9        0.07        4.12     10.98 o
  -5  15   9       76.18       84.89     18.02 o
  -4  15   9       13.47       18.38      7.44 o
  -3  15   9        1.11       11.75      6.03 o
  -2  15   9        4.09       -2.04      4.72 o
  -1  15   9        0.08       -3.49      6.01 o
   0  15   9        2.82        2.56      5.83 o
   1  15   9      119.97      123.24     10.79 o
   2  15   9        0.04       -1.03     12.86 o
   3  15   9       49.68       66.23      7.78 o
   4  15   9       46.32       45.81     13.09 o
   5  15   9       74.20       86.84     18.07 o
  -6  16   9        1.96       -1.49     11.78 o
  -5  16   9       19.55       14.41     11.90 o
  -4  16   9        9.65       21.85     12.35 o
  -3  16   9       38.17       43.86      7.47 o
  -2  16   9       14.17       20.28      6.66 o
  -1  16   9        8.09       -7.06      7.17 o
   0  16   9       23.22       19.93      6.84 o
   1  16   9       50.17       74.60     21.82 o
   2  16   9       17.29       21.31      6.94 o
   3  16   9       23.41       18.52      6.88 o
   4  16   9        3.41       12.91     10.18 o
  -3  17   9       13.47       20.57      9.24 o
  -2  17   9        0.02       -3.37     10.58 o
  -1  17   9        1.04       -7.26      7.26 o
   0  17   9        8.38       15.81      8.55 o
   1  17   9        0.35        3.55      8.35 o
 -14   0  10       54.90       69.65     11.67 o
 -12   0  10        2.59        8.85      6.49 o
 -10   0  10        0.10        3.87      3.78 o
  -8   0  10     1056.36      969.48     17.31 o
  -6   0  10       16.42       23.77      3.54 o
  -4   0  10     3235.64     3097.50     42.24 o
  -2   0  10       40.62       30.15      2.40 o
   0   0  10      777.11      873.17     17.04 o
   2   0  10     1127.90     1168.91     21.88 o
   4   0  10     2998.79     3158.77     56.69 o
   6   0  10      589.44      621.75     26.20 o
   8   0  10     1137.77     1159.53     44.27 o
  10   0  10       77.29       82.02     13.38 o
  12   0  10       69.98       60.63     13.96 o
 -15   1  10        9.36        8.17      8.84 o
 -14   1  10        0.10       -5.09      5.09 o
 -13   1  10       27.75       33.97      6.14 o
 -12   1  10       84.65       91.36      6.34 o
 -11   1  10        9.25       12.98      4.14 o
 -10   1  10       61.29       67.79      4.02 o
  -9   1  10      113.94      108.88      6.19 o
  -8   1  10     1236.17     1205.90     14.37 o
  -7   1  10      191.48      207.41      4.53 o
  -6   1  10      234.01      253.01      4.87 o
  -5   1  10     1137.96     1045.36     11.88 o
  -4   1  10       74.78       71.91      2.43 o
  -3   1  10       14.61       16.40      1.72 o
  -2   1  10     2769.79     2954.80     26.60 o
  -1   1  10        1.03        2.58      1.02 o
   0   1  10     1146.85     1155.14     13.86 o
   1   1  10      124.67      135.48      3.72 o
   2   1  10     1485.91     1554.83     21.72 o
   3   1  10      211.47      195.02      5.70 o
   4   1  10      300.31      315.08      7.77 o
   5   1  10      136.21      152.33     12.63 o
   6   1  10     1373.86     1367.73     33.63 o
   7   1  10        9.50        5.66      7.32 o
   8   1  10       37.85       27.40      9.95 o
   9   1  10       20.03       14.03      6.40 o
  10   1  10      240.13      256.59     14.34 o
  11   1  10       71.55       81.57     24.19 o
  12   1  10        4.49       -2.94      9.27 o
 -15   2  10        2.11       17.20      8.02 o
 -14   2  10        1.12        3.81      6.43 o
 -13   2  10      109.16       99.88      7.04 o
 -12   2  10        9.20       13.05      4.29 o
 -11   2  10      103.20       96.73      5.65 o
 -10   2  10       14.70        6.27      2.92 o
  -9   2  10       54.80       62.47      3.65 o
  -8   2  10       40.31       42.23      2.75 o
  -7   2  10     1351.80     1227.83     14.99 o
  -6   2  10        9.03       10.21      1.86 o
  -5   2  10      340.91      327.90      5.37 o
  -4   2  10     3511.02     3586.17     32.61 o
  -3   2  10      396.83      355.37      4.75 o
  -2   2  10        5.63        0.66      0.94 o
  -1   2  10      535.59      590.61      8.32 o
   0   2  10       49.53       50.56      2.09 o
   1   2  10      106.28      128.79      3.67 o
   2   2  10     2693.19     2718.03     36.33 o
   3   2  10        8.65       13.02      2.11 o
   4   2  10      188.10      184.34      5.80 o
   5   2  10      434.73      405.73     11.17 o
   6   2  10      207.37      208.16     12.58 o
   7   2  10      204.76      195.76     10.64 o
   8   2  10        1.30        1.32      5.21 o
   9   2  10      194.98      204.90     12.10 o
  10   2  10        0.01       -0.85      6.02 o
  11   2  10       22.87       25.72      7.77 o
  12   2  10        1.25       13.61      7.85 o
 -15   3  10        7.16       17.16     13.27 o
 -14   3  10       97.06      106.41      8.67 o
 -13   3  10       16.24       13.95      4.88 o
 -12   3  10        0.05       -1.97      3.99 o
 -11   3  10      274.62      261.47      8.34 o
 -10   3  10       21.18       16.60      3.52 o
  -9   3  10        2.98        1.67      2.59 o
  -8   3  10       79.47       71.16      3.16 o
  -7   3  10      659.02      674.35      9.67 o
  -6   3  10      360.30      344.21      5.82 o
  -5   3  10      899.12      832.63      9.54 o
  -4   3  10     3283.44     3300.86     30.25 o
  -3   3  10       26.11       36.88      1.65 o
  -2   3  10      738.30      765.36      9.74 o
  -1   3  10        6.61       24.06      3.12 o
   0   3  10     1759.30     1876.49     24.05 o
   1   3  10     2435.22     2428.44     30.34 o
   2   3  10     2829.18     2747.62     31.21 o
   3   3  10      786.20      786.67     11.25 o
   4   3  10        1.05       -1.64      1.64 o
   5   3  10      120.78      126.00      5.20 o
   6   3  10       57.56       60.55      6.03 o
   7   3  10        0.91       -3.90      4.56 o
   8   3  10        2.43        1.82      5.32 o
   9   3  10        5.24        0.97      5.44 o
  10   3  10      137.88      149.17     11.32 o
  11   3  10        1.39        3.95      6.98 o
  12   3  10       26.34       23.88      8.54 o
 -14   4  10      107.43      105.51      8.60 o
 -13   4  10        0.64       -0.24      6.14 o
 -12   4  10      155.15      169.13      7.97 o
 -11   4  10        0.44        1.73      4.33 o
 -10   4  10      355.16      349.88     10.02 o
  -9   4  10      177.79      153.84      5.97 o
  -8   4  10       12.84        7.86      2.22 o
  -7   4  10       97.72       97.12      3.33 o
  -6   4  10      441.27      477.53      6.87 o
  -5   4  10      153.43      140.59      3.81 o
  -4   4  10       32.13       24.56      1.95 o
  -3   4  10     2393.72     2386.41     28.36 o
  -2   4  10       42.43       44.27      3.21 o
  -1   4  10        2.55       -1.49      1.49 o
   0   4  10     1422.27     1327.60     18.09 o
   1   4  10      639.48      682.88      9.74 o
   2   4  10      111.00      106.63      5.90 o
   3   4  10      168.04      161.21      6.11 o
   4   4  10       88.70       94.06      3.43 o
   5   4  10        2.53        4.06      2.19 o
   6   4  10      180.48      171.39      5.59 o
   7   4  10      659.01      621.39     16.76 o
   8   4  10      239.49      240.37      7.73 o
   9   4  10       42.62       37.59      6.94 o
  10   4  10        2.07       -4.64      7.15 o
  11   4  10       33.49       22.31     15.04 o
 -14   5  10       73.24       91.13      9.91 o
 -13   5  10       29.55       28.32      6.25 o
 -12   5  10       37.91       32.80      5.36 o
 -11   5  10       31.76       25.98      4.79 o
 -10   5  10      137.48      133.73      6.62 o
  -9   5  10       25.38       23.86      4.89 o
  -8   5  10       50.37       45.23      3.53 o
  -7   5  10      461.58      412.07      8.51 o
  -6   5  10       93.26       85.23      3.21 o
  -5   5  10      170.62      158.09      4.10 o
  -4   5  10      584.48      616.54      8.69 o
  -3   5  10      494.74      523.83      9.54 o
  -2   5  10      353.92      348.01      7.94 o
  -1   5  10      647.32      652.12     15.66 o
   0   5  10      203.23      211.63      4.33 o
   1   5  10      714.29      706.55      9.32 o
   2   5  10       71.12       83.43      3.84 o
   3   5  10     4683.62     4575.28     62.20 o
   4   5  10     1109.07     1119.96     15.74 o
   5   5  10      637.29      626.94     12.85 o
   6   5  10       18.23       22.57      3.22 o
   7   5  10        0.03       -1.21      2.71 o
   8   5  10        0.99       -0.39      2.67 o
   9   5  10       77.26       70.58      4.14 o
  10   5  10       18.57       21.17      7.11 o
  11   5  10        0.43       -1.19      6.67 o
 -14   6  10        0.51       -2.20      6.78 o
 -13   6  10       15.03       20.25      6.03 o
 -12   6  10        7.98       16.48      6.08 o
 -11   6  10      804.75      844.12     17.82 o
 -10   6  10       14.18       16.65      4.21 o
  -9   6  10        0.80        8.57      3.69 o
  -8   6  10      103.57       84.35      4.37 o
  -7   6  10      461.72      481.36      9.14 o
  -6   6  10      141.57      129.85      4.03 o
  -5   6  10        0.13       -1.40      1.83 o
  -4   6  10       41.56       39.37      2.16 o
  -3   6  10       10.32       11.74      2.43 o
  -2   6  10       13.92       13.09      1.97 o
  -1   6  10      219.63      197.41      4.65 o
   0   6  10      313.99      284.48      5.38 o
   1   6  10     1156.22     1183.67     14.49 o
   2   6  10       21.84       16.42      2.84 o
   3   6  10       41.35       49.20      4.15 o
   4   6  10        7.49        6.99      4.47 o
   5   6  10       21.15       34.88      3.37 o
   6   6  10      327.88      297.49      9.52 o
   7   6  10      870.66      895.30     18.53 o
   8   6  10        0.02        2.78      3.59 o
   9   6  10        0.37        0.86      3.13 o
  10   6  10        6.33        4.31      4.59 o
  11   6  10        3.16        7.66      7.19 o
 -13   7  10        3.40       -2.84      5.17 o
 -12   7  10      101.88      117.22      9.78 o
 -11   7  10       20.18       28.63      5.14 o
 -10   7  10        0.22       -3.70      3.70 o
  -9   7  10       90.31      100.58      6.03 o
  -8   7  10       25.34       30.97      4.36 o
  -7   7  10        0.84       -2.48      2.48 o
  -6   7  10      362.08      322.92      7.15 o
  -5   7  10      265.05      275.90      5.51 o
  -4   7  10     1085.94     1038.78     14.07 o
  -3   7  10      404.83      363.85     10.66 o
  -2   7  10       30.26       18.12      2.30 o
  -1   7  10       17.55       17.16      2.29 o
   0   7  10      189.00      212.86      4.93 o
   1   7  10       14.48       10.93      2.00 o
   2   7  10      805.69      810.08     10.97 o
   3   7  10     1606.52     1606.86     26.20 o
   4   7  10       31.79       31.85      5.61 o
   5   7  10      129.91      117.07      7.53 o
   6   7  10       33.43       35.20      4.30 o
   7   7  10        4.72        2.77      3.70 o
   8   7  10        2.64        1.81      3.36 o
   9   7  10       57.56       55.01      5.91 o
  10   7  10       26.94       28.24      7.28 o
  11   7  10        1.85        1.30      6.52 o
 -13   8  10        3.59        0.11     13.27 o
 -12   8  10        0.88       -4.16      5.44 o
 -11   8  10       13.34        1.58      4.95 o
 -10   8  10      121.65      129.63      8.80 o
  -9   8  10      203.58      212.87      8.21 o
  -8   8  10       23.24       17.72      3.63 o
  -7   8  10       50.24       52.06      3.95 o
  -6   8  10      332.30      349.94     10.67 o
  -5   8  10      611.20      550.74     10.00 o
  -4   8  10       94.91       82.91      6.02 o
  -3   8  10     1074.43     1045.44     15.22 o
  -2   8  10      440.67      444.11      9.43 o
  -1   8  10       93.11       85.57      4.00 o
   0   8  10      221.20      232.13      6.10 o
   1   8  10      457.69      459.12      8.65 o
   2   8  10      307.30      328.61      7.17 o
   3   8  10      133.77      113.84      5.10 o
   4   8  10      198.88      182.58      7.87 o
   5   8  10      111.51      103.01      9.90 o
   6   8  10       96.87       94.72     14.87 o
   7   8  10        0.48        0.58      4.31 o
   8   8  10       64.10       78.20      6.17 o
   9   8  10       91.10       87.38      8.79 o
  10   8  10        0.37       -1.47     11.95 o
 -13   9  10       37.03       29.17     16.02 o
 -12   9  10        3.53       12.03      8.16 o
 -11   9  10       94.04      108.11      8.94 o
 -10   9  10        0.02        0.45      5.05 o
  -9   9  10       90.94       85.58      6.65 o
  -8   9  10        8.58        9.55      3.91 o
  -7   9  10       24.76       32.37      4.00 o
  -6   9  10       48.06       43.70      3.91 o
  -5   9  10      523.61      483.43      9.19 o
  -4   9  10      784.18      720.61     16.06 o
  -3   9  10        1.99        0.62      3.48 o
  -2   9  10      819.59      803.81     15.32 o
  -1   9  10       41.89       42.92      4.18 o
   0   9  10      209.15      193.50      6.18 o
   1   9  10     1354.67     1315.95     19.90 o
   2   9  10      230.00      245.22      8.08 o
   3   9  10      171.15      182.48      6.92 o
   4   9  10        6.28        8.32      4.89 o
   5   9  10        0.05       -4.38      4.38 o
   6   9  10        5.40       -0.23      9.84 o
   7   9  10        0.62       -1.28      3.79 o
   8   9  10       11.02        9.31      5.30 o
   9   9  10       29.48       14.79     18.88 o
  10   9  10       21.08       58.34     17.50 o
 -12  10  10       27.11       51.48     15.79 o
 -11  10  10       46.46       55.75      7.75 o
 -10  10  10        7.33       15.59      5.84 o
  -9  10  10        3.07        3.13      4.43 o
  -8  10  10        5.84        4.98      4.21 o
  -7  10  10       19.31       20.78      3.75 o
  -6  10  10       17.73       11.03      3.35 o
  -5  10  10        1.32        5.09      2.30 o
  -4  10  10      375.24      388.06     11.51 o
  -3  10  10      658.39      615.51     15.93 o
  -2  10  10       38.30       34.22      4.50 o
  -1  10  10        1.46        2.39      3.98 o
   0  10  10       21.55       23.68      4.27 o
   1  10  10        2.37       -3.51      4.95 o
   2  10  10      565.18      544.57     13.23 o
   3  10  10       92.79       97.67      5.57 o
   4  10  10       11.38        8.01      8.20 o
   5  10  10      178.57      182.46     10.24 o
   6  10  10        1.06        7.21     10.30 o
   7  10  10       83.32       93.81     17.73 o
   8  10  10        0.46        3.61      6.35 o
   9  10  10       16.93       17.95     16.47 o
 -11  11  10        1.11       -4.92     10.98 o
 -10  11  10       43.58       39.03      6.87 o
  -9  11  10        7.87       13.03      5.30 o
  -8  11  10      228.95      230.47      9.40 o
  -7  11  10        0.77       -1.61      3.20 o
  -6  11  10      203.35      198.96      7.47 o
  -5  11  10       26.91       36.15      6.93 o
  -4  11  10       26.21       31.51      8.16 o
  -3  11  10        2.10        1.86      4.76 o
  -2  11  10       24.70       31.94      4.44 o
  -1  11  10      253.92      241.75      8.39 o
   0  11  10      192.83      182.07      7.97 o
   1  11  10       59.12       66.68      5.43 o
   2  11  10       25.70       37.51      4.58 o
   3  11  10       38.94       36.17      4.57 o
   4  11  10       46.85       49.28      5.00 o
   5  11  10       19.68       21.66      6.09 o
   6  11  10        9.02       10.87     11.44 o
   7  11  10       14.36       30.20     14.53 o
   8  11  10        0.01       -6.29     11.44 o
   9  11  10        0.09       -6.75     13.96 o
 -11  12  10        0.28       15.44     12.93 o
 -10  12  10        2.74       17.85     13.16 o
  -9  12  10       10.72       15.71      7.83 o
  -8  12  10       21.52       26.16      5.67 o
  -7  12  10        2.63        1.35      3.40 o
  -6  12  10        3.10        3.84      3.35 o
  -5  12  10       38.03       26.17      5.98 o
  -4  12  10       16.98       17.95      9.74 o
  -3  12  10      453.93      474.63     13.73 o
  -2  12  10       97.71       78.33      6.38 o
  -1  12  10       63.67       66.07      5.91 o
   0  12  10      248.26      235.54     10.75 o
   1  12  10       36.49       21.85      5.45 o
   2  12  10       20.02       23.71      5.43 o
   3  12  10      107.31      108.46      6.93 o
   4  12  10      182.78      179.21     17.85 o
   5  12  10        7.07        2.42      7.92 o
   6  12  10       22.29       21.05     13.84 o
   7  12  10        3.47        6.64     13.38 o
   8  12  10       44.17       34.66     16.47 o
 -10  13  10        8.95       -3.43     12.24 o
  -9  13  10       96.25       97.01     17.96 o
  -8  13  10        7.83       12.54      7.68 o
  -7  13  10       20.89       19.36      5.88 o
  -6  13  10        4.18       -1.76     11.61 o
  -5  13  10      116.30      134.11      9.39 o
  -4  13  10       24.31       19.14     10.58 o
  -3  13  10       46.09       53.22      6.93 o
  -2  13  10       61.44       68.20      6.34 o
  -1  13  10        0.76        0.02      5.06 o
   0  13  10       72.24       61.40      6.93 o
   1  13  10       21.02       30.28      7.06 o
   2  13  10       12.73        0.56      5.91 o
   3  13  10        2.03       -2.03      4.60 o
   4  13  10       18.78       15.87      5.36 o
   5  13  10        0.30       -0.01      8.20 o
   6  13  10       23.18        6.86     13.38 o
   7  13  10        6.27        8.12     13.16 o
  -9  14  10        4.09        5.15     12.93 o
  -8  14  10        0.38       13.50     12.70 o
  -7  14  10       22.82       21.54      4.46 o
  -6  14  10        1.60        9.78      7.34 o
  -5  14  10        8.56        2.37      7.26 o
  -4  14  10       13.93       10.37      5.75 o
  -3  14  10      111.45      128.10      8.32 o
  -2  14  10       10.07        7.08      5.94 o
  -1  14  10      154.84      140.86     11.07 o
   0  14  10       76.62       80.02      8.13 o
   1  14  10       39.95       47.59      6.99 o
   2  14  10       19.59        5.26      5.66 o
   3  14  10        1.07        5.80      5.33 o
   4  14  10        7.14        0.90      5.45 o
   5  14  10       34.00       39.59     15.56 o
   6  14  10        8.98       11.10     14.99 o
  -7  15  10        2.62        1.37     11.90 o
  -6  15  10       39.43       44.73     13.96 o
  -5  15  10        3.48        6.93      7.37 o
  -4  15  10       56.61       88.17     10.68 o
  -3  15  10      106.77      106.20      9.23 o
  -2  15  10       13.28        2.59      6.21 o
  -1  15  10        0.69       -4.83      5.65 o
   0  15  10       14.93       13.72      7.85 o
   1  15  10        0.00       -3.53      5.45 o
   2  15  10       50.27       56.07     12.21 o
   3  15  10       70.67      116.42      9.89 o
   4  15  10        0.32       -6.46      6.46 o
   5  15  10        1.97       -8.35     11.44 o
  -6  16  10        1.79        8.35     13.04 o
  -5  16  10        9.99       21.39     12.81 o
  -4  16  10       62.30       73.90     15.56 o
  -3  16  10        0.08        7.82      7.44 o
  -2  16  10       70.74       64.80     10.34 o
  -1  16  10       12.00       10.12      8.24 o
   0  16  10       52.45       59.75      8.36 o
   1  16  10       53.26       58.62      8.27 o
   2  16  10       12.38       18.23      6.74 o
   3  16  10       15.09       14.98      6.64 o
  -2  17  10       11.27       20.71     13.38 o
  -1  17  10        0.56       -1.60     11.55 o
 -15   0  11        3.74       17.85     12.93 o
 -13   0  11        2.24       -1.54      6.83 o
 -11   0  11        4.14        4.73     10.24 o
  -9   0  11       53.62       58.23      5.13 o
  -7   0  11       63.62       50.71      3.99 o
  -5   0  11        0.10        0.53      2.28 o
  -3   0  11     4902.40     5070.05     66.82 o
  -1   0  11     1085.47      996.83     43.07 o
   1   0  11     1139.52     1169.03     22.15 o
   3   0  11      763.72      746.36     15.80 o
   5   0  11     2025.07     1983.30     64.06 o
   7   0  11      656.58      641.88     28.37 o
   9   0  11       67.82       64.75     11.33 o
  11   0  11        0.41        3.09     10.18 o
 -15   1  11        0.31        0.39      6.61 o
 -14   1  11       50.80       34.50      6.81 o
 -13   1  11      101.73      107.74      8.24 o
 -12   1  11      105.88       88.54      7.34 o
 -11   1  11      104.25      101.08      6.36 o
 -10   1  11        0.60        1.35      2.82 o
  -9   1  11      137.85      113.98      4.55 o
  -8   1  11      479.95      462.52      7.25 o
  -7   1  11      313.03      300.71      5.56 o
  -6   1  11       76.76       70.04      2.87 o
  -5   1  11       13.82        9.89      1.80 o
  -4   1  11       26.08       21.34      1.85 o
  -3   1  11     6174.60     6470.09     59.68 o
  -2   1  11        9.12       17.94      2.18 o
  -1   1  11     1077.91     1131.03     13.84 o
   0   1  11       51.75       52.87      3.15 o
   1   1  11        8.98        2.65      1.68 o
   2   1  11      592.16      624.86     11.69 o
   3   1  11     4050.65     4056.17     60.23 o
   4   1  11       84.87       91.64      5.24 o
   5   1  11       18.57       22.52      4.02 o
   6   1  11        9.23        4.24      4.56 o
   7   1  11       12.31        2.87      7.32 o
   8   1  11        3.85        3.76      5.30 o
   9   1  11       65.15       63.98      8.11 o
  10   1  11      105.12      117.50     10.59 o
  11   1  11        0.00       -6.81      6.81 o
 -14   2  11      168.85      184.52     16.79 o
 -13   2  11        1.70        3.61      5.21 o
 -12   2  11       14.93       20.23      5.50 o
 -11   2  11       50.71       45.87      5.93 o
 -10   2  11       53.43       55.21      4.17 o
  -9   2  11       11.12        7.17      2.84 o
  -8   2  11      145.74      124.00      4.06 o
  -7   2  11     1786.77     1824.91     19.76 o
  -6   2  11      494.81      500.95      7.39 o
  -5   2  11      213.43      224.51      4.29 o
  -4   2  11     1301.58     1277.78     13.73 o
  -3   2  11      309.02      276.96      4.30 o
  -2   2  11       85.40       94.89      4.19 o
  -1   2  11      643.58      609.82     10.56 o
   0   2  11      828.74      839.70     11.66 o
   1   2  11      961.75      972.93     14.45 o
   2   2  11     1023.98     1046.49     17.61 o
   3   2  11      295.16      312.78      7.50 o
   4   2  11      822.55      783.80     17.07 o
   5   2  11      243.36      247.30     17.90 o
   6   2  11       62.81       62.07      6.29 o
   7   2  11       84.70       66.34      7.21 o
   8   2  11       63.97       63.52      7.31 o
   9   2  11       45.27       55.08      9.67 o
  10   2  11       78.99       90.12     25.17 o
  11   2  11        1.29        3.49      6.92 o
 -14   3  11        2.71       -6.26      6.26 o
 -13   3  11       11.35       19.12      5.71 o
 -12   3  11       32.29       25.09      5.59 o
 -11   3  11      133.41      131.36      6.83 o
 -10   3  11       34.39       32.82      4.05 o
  -9   3  11       53.31       58.93      4.79 o
  -8   3  11        3.44        1.14      2.45 o
  -7   3  11      266.14      291.30      5.78 o
  -6   3  11      542.19      506.21      7.10 o
  -5   3  11     2209.05     2215.39     22.51 o
  -4   3  11      425.63      419.51      6.01 o
  -3   3  11      429.37      465.83      7.36 o
  -2   3  11        5.10       10.55      1.55 o
  -1   3  11      171.48      177.81      4.64 o
   0   3  11      542.12      525.88      8.62 o
   1   3  11      148.22      124.03      5.01 o
   2   3  11      732.21      743.55     11.69 o
   3   3  11     1750.90     1735.11     22.31 o
   4   3  11       18.22       17.54      3.17 o
   5   3  11      644.91      675.18     18.90 o
   6   3  11       74.42       72.57      9.27 o
   7   3  11       24.53       13.59      5.37 o
   8   3  11       11.72        3.27      5.72 o
   9   3  11        5.17        2.98      7.49 o
  10   3  11       23.52       23.99      7.41 o
  11   3  11       73.69       93.11     10.22 o
 -14   4  11        6.84       11.93      8.81 o
 -13   4  11      145.64      150.74     12.29 o
 -12   4  11       13.08       14.37      4.70 o
 -11   4  11       67.30       63.25      5.20 o
 -10   4  11       54.91       50.41      5.01 o
  -9   4  11      121.55      138.13      5.73 o
  -8   4  11       53.89       53.66      3.62 o
  -7   4  11      306.51      334.11      6.68 o
  -6   4  11        9.89       11.25      1.73 o
  -5   4  11       16.13       23.13      2.09 o
  -4   4  11       41.21       41.86      2.06 o
  -3   4  11      486.83      416.70      8.20 o
  -2   4  11      212.94      188.36      5.13 o
  -1   4  11      603.48      601.70      9.98 o
   0   4  11      142.25      132.80      4.13 o
   1   4  11       21.42       19.24      2.30 o
   2   4  11      318.87      325.56      7.69 o
   3   4  11      970.52      965.93     15.31 o
   4   4  11       91.90       97.78      3.81 o
   5   4  11      135.28      124.97      4.57 o
   6   4  11        6.89        0.93      2.02 o
   7   4  11       84.63       78.42      7.21 o
   8   4  11       35.40       38.67      6.48 o
   9   4  11       40.44       43.80      7.27 o
  10   4  11        1.87        2.53      6.51 o
  11   4  11       16.91       18.27      7.72 o
 -14   5  11        0.15       10.56      7.05 o
 -13   5  11       23.75       23.65      6.10 o
 -12   5  11       62.70       64.78      6.17 o
 -11   5  11      192.69      197.36     10.47 o
 -10   5  11        1.62        1.77      3.85 o
  -9   5  11        3.94        4.88      4.18 o
  -8   5  11        1.11       -3.04      3.54 o
  -7   5  11       19.38       20.37      2.90 o
  -6   5  11      112.68      107.47      3.51 o
  -5   5  11       35.10       45.70      2.66 o
  -4   5  11      377.64      359.46      5.88 o
  -3   5  11       93.10       95.29      3.61 o
  -2   5  11       74.24       75.55      3.24 o
  -1   5  11       95.32       98.59      3.58 o
   0   5  11      633.28      596.15     10.55 o
   1   5  11      402.01      421.87      7.33 o
   2   5  11     2663.57     2559.97     36.39 o
   3   5  11      138.82      138.64      7.02 o
   4   5  11        0.08       -1.22      3.57 o
   5   5  11       21.58       32.01      4.53 o
   6   5  11      366.47      358.66      8.68 o
   7   5  11        1.02       -2.82      2.82 o
   8   5  11        0.09       -0.96      2.53 o
   9   5  11       51.75       37.41      8.01 o
  10   5  11       41.56       27.38      7.51 o
  11   5  11        8.97        7.92      6.83 o
 -14   6  11      167.39      169.17     13.61 o
 -13   6  11        5.99       12.62      6.04 o
 -12   6  11       17.72       21.76      4.65 o
 -11   6  11       45.82       49.29      5.52 o
 -10   6  11      406.20      409.66     11.35 o
  -9   6  11      169.70      162.73      7.00 o
  -8   6  11       50.86       41.35      3.64 o
  -7   6  11       38.00       32.09      3.25 o
  -6   6  11        0.20       -1.57      2.08 o
  -5   6  11        1.67        3.46      1.92 o
  -4   6  11       16.82        7.51      2.68 o
  -3   6  11      183.66      162.09      6.59 o
  -2   6  11     1073.62     1046.76     14.57 o
  -1   6  11       12.30       14.82      2.31 o
   0   6  11      100.34      110.12      3.54 o
   1   6  11       56.25       49.45      2.39 o
   2   6  11      139.96      162.25      6.86 o
   3   6  11       24.36       21.83      3.68 o
   4   6  11        3.71        1.87      3.97 o
   5   6  11       13.30       12.13      2.97 o
   6   6  11       27.55       33.47      7.51 o
   7   6  11      154.73      156.45      6.29 o
   8   6  11       90.19      113.42      5.35 o
   9   6  11       13.67        9.56      3.96 o
  10   6  11        0.02       -5.61      5.61 o
 -13   7  11       13.13       13.53      6.55 o
 -12   7  11        5.13        0.75      5.22 o
 -11   7  11      245.01      262.69      9.82 o
 -10   7  11        9.26       16.21      4.51 o
  -9   7  11      147.60      121.43      7.38 o
  -8   7  11        6.39        6.62      3.21 o
  -7   7  11        2.66        4.90      2.71 o
  -6   7  11       24.18       24.55      2.88 o
  -5   7  11      658.25      601.58      9.23 o
  -4   7  11       87.68       71.96      4.17 o
  -3   7  11      170.73      141.52      7.53 o
  -2   7  11      381.66      395.52     11.26 o
  -1   7  11       88.16       86.55      3.96 o
   0   7  11     1914.10     1841.95     23.48 o
   1   7  11      750.85      752.20     10.51 o
   2   7  11     1509.10     1483.54     23.87 o
   3   7  11      480.33      468.31     12.01 o
   4   7  11       13.68        7.18      3.54 o
   5   7  11        0.11       -0.45      6.17 o
   6   7  11       16.07       17.62      3.63 o
   7   7  11       99.61       97.32      5.35 o
   8   7  11        8.34        9.99      4.52 o
   9   7  11       19.54       17.68      4.85 o
  10   7  11       14.99       19.07      6.73 o
 -13   8  11      169.11      221.59     23.79 o
 -12   8  11       31.07       25.40      7.04 o
 -11   8  11        0.04        0.32      6.10 o
 -10   8  11       80.21       73.45      6.73 o
  -9   8  11        0.03        1.07      4.07 o
  -8   8  11      512.26      512.16     13.44 o
  -7   8  11      198.83      205.75      8.05 o
  -6   8  11      491.55      480.42      9.57 o
  -5   8  11      102.79      106.24      3.86 o
  -4   8  11      107.43       74.89      5.47 o
  -3   8  11        0.21       -1.76      2.18 o
  -2   8  11      194.61      197.05      9.47 o
  -1   8  11       51.54       58.88      3.71 o
   0   8  11        0.02        1.29      2.51 o
   1   8  11      432.34      410.06      8.68 o
   2   8  11      679.48      630.08     12.16 o
   3   8  11      240.59      232.13      8.86 o
   4   8  11        0.84       -2.19      3.56 o
   5   8  11       39.71       43.13     12.13 o
   6   8  11        1.13       -1.62      3.44 o
   7   8  11        0.62       -2.70      7.26 o
   8   8  11       30.16       27.13      4.76 o
   9   8  11       19.46       20.38      6.41 o
  10   8  11       13.22        9.35      6.46 o
 -12   9  11       53.48       55.93      9.97 o
 -11   9  11       29.36       31.92      6.92 o
 -10   9  11       14.67       16.66      5.09 o
  -9   9  11       53.67       49.39      5.69 o
  -8   9  11       76.67       75.99      5.43 o
  -7   9  11      189.74      182.48      6.81 o
  -6   9  11       22.15        8.76      2.89 o
  -5   9  11       62.66       58.02      5.56 o
  -4   9  11       56.52       59.92      5.37 o
  -3   9  11      129.12      111.30      6.21 o
  -2   9  11        0.08        4.96      3.66 o
  -1   9  11      278.14      279.03      8.20 o
   0   9  11       57.82       50.77      4.24 o
   1   9  11       52.06       54.12      4.53 o
   2   9  11      234.69      230.11     10.40 o
   3   9  11       15.50       17.91      4.92 o
   4   9  11      149.29      154.04      9.26 o
   5   9  11       39.47       53.42     12.47 o
   6   9  11       58.59       53.88     14.07 o
   7   9  11       38.77       36.33      9.38 o
   8   9  11        2.03       29.97     14.41 o
   9   9  11        4.76       -4.23     12.47 o
 -12  10  11        3.66       -5.83     12.01 o
 -11  10  11       27.87        5.09      9.56 o
 -10  10  11       50.18       58.97      8.34 o
  -9  10  11        0.16       -0.03      4.30 o
  -8  10  11        3.47       -1.62      3.38 o
  -7  10  11      107.93      110.19      5.44 o
  -6  10  11      260.26      257.13      7.10 o
  -5  10  11      190.44      184.57      9.70 o
  -4  10  11       12.63       13.55      5.85 o
  -3  10  11       16.42       15.82      4.46 o
  -2  10  11      508.40      510.79     12.00 o
  -1  10  11       23.10       17.32      3.81 o
   0  10  11       54.65       52.07      4.93 o
   1  10  11       96.65      107.49      5.97 o
   2  10  11       34.89       31.26      4.19 o
   3  10  11      173.02      147.51      6.65 o
   4  10  11      258.88      264.73     11.91 o
   5  10  11       10.39        5.41      6.26 o
   6  10  11       35.34       33.06     13.04 o
   7  10  11       19.92       15.33     12.24 o
   8  10  11      105.81      161.19     21.85 o
   9  10  11        0.14       13.73     14.41 o
 -11  11  11       41.39       41.64     15.44 o
 -10  11  11        1.12        5.53      7.44 o
  -9  11  11      123.94      118.65      8.61 o
  -8  11  11       22.60       27.08      4.29 o
  -7  11  11        9.37        7.05      4.16 o
  -6  11  11        5.22        3.78      2.35 o
  -5  11  11        4.41       -2.64      4.88 o
  -4  11  11       12.32       15.18      5.44 o
  -3  11  11      253.94      209.19     10.14 o
  -2  11  11       42.71       49.56      5.24 o
  -1  11  11      223.75      226.83      9.01 o
   0  11  11      206.34      187.89      8.04 o
   1  11  11       16.15       -1.00      5.83 o
   2  11  11       11.64        7.54      3.88 o
   3  11  11      101.99      126.21     15.03 o
   4  11  11        1.56        0.29      5.04 o
   5  11  11        1.27        0.50      6.43 o
   6  11  11       12.41        5.61     12.58 o
   7  11  11       55.02       50.56     15.67 o
   8  11  11       56.93       55.14     17.73 o
 -10  12  11        1.14      -11.21     11.21 o
  -9  12  11        2.08       -6.73     16.93 o
  -8  12  11        4.93        1.85      5.04 o
  -7  12  11        4.24        6.63      3.20 o
  -6  12  11       10.80       12.38      5.94 o
  -5  12  11       34.59       20.96      6.00 o
  -4  12  11        9.14        6.60      5.36 o
  -3  12  11      404.72      370.23     13.91 o
  -2  12  11      145.95      150.01      9.17 o
  -1  12  11        1.07        2.22      4.69 o
   0  12  11       45.90       44.75      6.20 o
   1  12  11      184.82      186.47      8.30 o
   2  12  11        5.84        0.01      3.90 o
   3  12  11       58.16       43.68      6.26 o
   4  12  11       65.84       62.25      8.07 o
   5  12  11       75.75       88.35     11.10 o
   6  12  11        0.21        5.95     12.58 o
   7  12  11       82.15      110.85     19.56 o
 -10  13  11       18.55       32.72     14.07 o
  -9  13  11       11.97        8.69     12.01 o
  -8  13  11       44.90       47.41      6.28 o
  -7  13  11        5.88        1.60      5.12 o
  -6  13  11       39.19       43.88     11.20 o
  -5  13  11        2.49        5.94      5.60 o
  -4  13  11       48.28       45.14      8.19 o
  -3  13  11       92.48       92.34     10.11 o
  -2  13  11       52.25       47.28      6.95 o
  -1  13  11       63.73       39.81      6.70 o
   0  13  11        1.51       -4.19      5.54 o
   1  13  11       11.93       15.79      5.33 o
   2  13  11       76.81       83.88      7.37 o
   3  13  11       71.46       86.23      7.33 o
   4  13  11        0.92        8.60      8.51 o
   5  13  11        2.33        8.12     13.04 o
   6  13  11        1.27       -7.66     11.90 o
  -8  14  11       13.58       20.36     12.93 o
  -7  14  11       27.62       50.70      9.47 o
  -6  14  11       39.81       51.70      9.25 o
  -5  14  11        0.85       -3.66      5.86 o
  -4  14  11       13.20       10.27     13.38 o
  -3  14  11       16.24       29.45      9.61 o
  -2  14  11        6.48        6.70      5.90 o
  -1  14  11       57.40       64.19      8.15 o
   0  14  11      103.46      111.73      8.75 o
   1  14  11       28.58       34.56      6.75 o
   2  14  11       37.70       38.92      6.53 o
   3  14  11       13.47       13.17      5.38 o
   4  14  11       55.53       66.37     14.01 o
   5  14  11       22.99       23.22     15.79 o
  -7  15  11        0.04      -10.07     12.35 o
  -6  15  11        8.43       19.10     12.24 o
  -5  15  11       63.21       58.57     10.19 o
  -4  15  11       25.71       31.23     12.13 o
  -3  15  11       26.71       41.43      9.53 o
  -2  15  11        0.17       -5.94      5.94 o
  -1  15  11       22.97       23.77      6.94 o
   0  15  11        0.01       -0.61      5.89 o
   1  15  11        0.37       -0.16      5.76 o
   2  15  11       23.64       34.71      6.97 o
   3  15  11       22.35       40.51      7.10 o
   4  15  11       27.95       33.58     12.58 o
  -5  16  11       12.65       22.99     13.16 o
  -4  16  11       11.27       -6.06     11.21 o
  -3  16  11      160.45      200.42     19.56 o
  -2  16  11        0.28       -5.94      7.95 o
  -1  16  11        0.06       -5.60      5.60 o
   0  16  11       37.86       35.68      7.47 o
   1  16  11       68.22       84.21      8.97 o
   2  16  11        4.72        5.75      6.43 o
 -14   0  12      102.67      148.76     13.55 o
 -12   0  12      136.19      127.85     11.49 o
 -10   0  12      295.49      292.56     12.82 o
  -8   0  12        4.02        3.81      3.55 o
  -6   0  12      786.58      795.94     14.45 o
  -4   0  12       27.81       41.16      3.17 o
  -2   0  12      367.75      318.93      8.19 o
   0   0  12      468.26      455.05     12.38 o
   2   0  12     1765.52     1749.80     41.15 o
   4   0  12     3814.64     3697.31    111.88 o
   6   0  12      251.21      265.06     16.47 o
   8   0  12       13.16        9.27      8.35 o
  10   0  12       79.12       74.36     13.04 o
 -14   1  12        0.15       -1.91      5.64 o
 -13   1  12       64.68       61.96      7.19 o
 -12   1  12        6.02        1.14      4.70 o
 -11   1  12      314.21      298.66      9.87 o
 -10   1  12        7.48        5.04      3.40 o
  -9   1  12       10.21       10.16      3.00 o
  -8   1  12       40.37       33.41      2.96 o
  -7   1  12     1018.58      989.49     11.75 o
  -6   1  12      723.80      756.67      9.40 o
  -5   1  12        2.16        1.71      1.69 o
  -4   1  12     1193.71     1161.72     13.55 o
  -3   1  12      106.71      111.74      3.59 o
  -2   1  12      182.00      168.28      4.38 o
  -1   1  12      494.18      529.99      8.21 o
   0   1  12     1687.61     1641.22     25.21 o
   1   1  12      301.03      313.12      8.78 o
   2   1  12      948.28      970.81     16.93 o
   3   1  12      347.99      353.21     15.30 o
   4   1  12       29.44       39.08      9.15 o
   5   1  12      154.35      142.39     13.50 o
   6   1  12        6.84        7.82      4.75 o
   7   1  12      227.96      238.22     11.85 o
   8   1  12      102.41       94.67      8.50 o
   9   1  12        3.22       -4.14      5.41 o
  10   1  12        2.01        9.82      6.73 o
  11   1  12       78.32       81.10     15.84 o
 -14   2  12       22.32       22.07      6.34 o
 -13   2  12      128.85      145.59      9.11 o
 -12   2  12      141.84      123.68      8.23 o
 -11   2  12        3.06       -1.53      3.79 o
 -10   2  12      128.19      142.13      7.10 o
  -9   2  12      209.30      235.05      6.81 o
  -8   2  12       39.47       46.90      3.68 o
  -7   2  12     1203.69     1109.40     13.42 o
  -6   2  12      130.30      142.15      3.90 o
  -5   2  12        0.01        1.96      1.67 o
  -4   2  12     1226.69     1204.58     13.16 o
  -3   2  12      795.98      799.83      9.72 o
  -2   2  12       91.69       77.72      2.79 o
  -1   2  12       75.01       73.82      2.91 o
   0   2  12       44.00       58.60      2.74 o
   1   2  12       20.41       22.55      3.01 o
   2   2  12       48.92       36.52      3.42 o
   3   2  12      150.59      158.48      7.04 o
   4   2  12      161.68      158.86      7.01 o
   5   2  12      503.00      485.04     15.56 o
   6   2  12      215.70      215.05     13.10 o
   7   2  12       85.58      107.15      8.64 o
   8   2  12        0.12        1.68      5.29 o
   9   2  12       97.92       99.57      9.26 o
  10   2  12        3.97        7.16      6.68 o
  11   2  12        7.00        9.04      7.33 o
 -14   3  12        0.07        0.58      7.90 o
 -13   3  12        0.78        1.26      5.39 o
 -12   3  12       44.15       35.26      8.21 o
 -11   3  12       32.12       39.22      5.88 o
 -10   3  12      116.97      127.17      6.61 o
  -9   3  12       29.59       24.94      3.69 o
  -8   3  12      273.81      260.30      6.79 o
  -7   3  12      240.50      218.64      5.20 o
  -6   3  12      122.97      115.66      3.57 o
  -5   3  12       78.10       80.07      3.68 o
  -4   3  12       34.52       34.55      2.01 o
  -3   3  12      211.90      232.20      5.39 o
  -2   3  12      236.07      243.18      5.26 o
  -1   3  12      328.11      325.92      6.34 o
   0   3  12      116.69      105.78      8.99 o
   1   3  12       38.12       25.29      2.39 o
   2   3  12       54.35       53.79      2.78 o
   3   3  12       99.82       94.02      4.46 o
   4   3  12     1360.85     1320.21     31.55 o
   5   3  12      288.74      260.91     10.70 o
   6   3  12       45.58       42.32      6.23 o
   7   3  12      400.45      400.32     14.95 o
   8   3  12        1.72        9.28     10.70 o
   9   3  12       20.52       27.39      9.15 o
  10   3  12       23.85        8.90      8.92 o
  11   3  12       49.74       53.60      9.24 o
 -14   4  12       61.81       58.31      9.02 o
 -13   4  12        8.92       15.74      5.88 o
 -12   4  12        0.33       -4.05      4.05 o
 -11   4  12        3.80        0.62      3.98 o
 -10   4  12      214.54      225.33      8.40 o
  -9   4  12      263.46      253.69      7.92 o
  -8   4  12        3.80        4.29      2.79 o
  -7   4  12       57.01       53.01      3.58 o
  -6   4  12      417.61      405.33      6.64 o
  -5   4  12       64.25       62.92      2.67 o
  -4   4  12      797.99      839.94      9.80 o
  -3   4  12        5.66        2.79      1.78 o
  -2   4  12       24.46       30.39      2.48 o
  -1   4  12       13.80        9.01      2.23 o
   0   4  12       83.48       66.29      3.43 o
   1   4  12      596.07      578.82     10.32 o
   2   4  12      125.33      138.57      3.73 o
   3   4  12      352.71      378.49     10.66 o
   4   4  12      361.41      341.23      7.43 o
   5   4  12        4.45        4.20      2.25 o
   6   4  12        7.85        4.35      4.34 o
   7   4  12      130.72      140.16      9.03 o
   8   4  12      206.07      206.31     17.45 o
   9   4  12      234.40      215.44     12.28 o
  10   4  12       24.41       35.48      7.59 o
 -14   5  12       12.85       18.99      7.81 o
 -13   5  12       18.27       22.22      6.45 o
 -12   5  12       59.94       69.89      6.26 o
 -11   5  12       76.52       81.18      7.04 o
 -10   5  12        2.59        4.12      3.84 o
  -9   5  12        0.04       -2.47      3.37 o
  -8   5  12       29.37       29.81      3.34 o
  -7   5  12        0.08       -2.35      2.35 o
  -6   5  12      116.69      109.17      4.06 o
  -5   5  12      229.29      221.29      4.57 o
  -4   5  12       38.62       32.33      2.86 o
  -3   5  12      418.90      434.00      8.84 o
  -2   5  12      549.82      542.85      9.99 o
  -1   5  12     2548.00     2505.18     32.52 o
   0   5  12       35.25       34.56      3.08 o
   1   5  12     2191.60     2056.14     29.52 o
   2   5  12      292.41      285.45     10.84 o
   3   5  12     1998.89     1990.42     41.83 o
   4   5  12       52.45       42.55      6.46 o
   5   5  12      210.82      193.58      5.90 o
   6   5  12      279.96      290.79      9.71 o
   7   5  12       27.81       26.38      3.09 o
   8   5  12        0.01       -1.40      5.14 o
   9   5  12       30.67       23.09      6.64 o
  10   5  12       68.35       56.24      8.34 o
 -14   6  12        9.27       13.50     13.38 o
 -13   6  12      117.19      111.14     12.89 o
 -12   6  12        4.14        4.11      4.92 o
 -11   6  12        2.27        7.37      4.42 o
 -10   6  12       11.71       12.85      4.22 o
  -9   6  12       55.00       54.16      6.34 o
  -8   6  12      262.40      275.86      7.28 o
  -7   6  12      322.18      317.03      8.09 o
  -6   6  12       31.82       25.37      2.84 o
  -5   6  12     1234.57     1194.05     16.13 o
  -4   6  12        3.09       -1.97      2.82 o
  -3   6  12        2.54        1.04      2.65 o
  -2   6  12      427.84      418.13     11.33 o
  -1   6  12     1449.83     1436.95     20.57 o
   0   6  12      126.80      131.21      8.53 o
   1   6  12      327.90      316.43      8.30 o
   2   6  12      519.24      431.81     10.91 o
   3   6  12      119.34      118.30      5.80 o
   4   6  12        6.67        4.26      4.53 o
   5   6  12        5.83       -1.16      7.26 o
   6   6  12        5.61        5.23      2.75 o
   7   6  12       39.62       45.65      3.68 o
   8   6  12        5.64        5.35      2.51 o
   9   6  12       39.24       31.33      6.75 o
  10   6  12       11.24        3.92      7.15 o
 -13   7  12        0.09       -3.75      5.96 o
 -12   7  12      154.06      157.17     10.50 o
 -11   7  12       13.12       18.95      7.15 o
 -10   7  12      125.41      139.32      8.07 o
  -9   7  12        7.20        6.60      4.95 o
  -8   7  12        9.18       -1.00      3.34 o
  -7   7  12       21.93       20.07      3.23 o
  -6   7  12      240.45      205.41      5.97 o
  -5   7  12        9.09        7.18      2.66 o
  -4   7  12      164.89      160.57      6.27 o
  -3   7  12     1887.97     1909.39     26.70 o
  -2   7  12      288.21      293.04     13.40 o
  -1   7  12     1398.50     1417.83     20.67 o
   0   7  12       84.02       67.92      3.54 o
   1   7  12     1019.91      994.60     15.48 o
   2   7  12      301.54      304.76      9.53 o
   3   7  12       32.84       47.02      4.65 o
   4   7  12      170.17      176.64     10.62 o
   5   7  12      154.14      147.57     16.93 o
   6   7  12        9.18        8.10      3.21 o
   7   7  12       89.95       88.08      4.91 o
   8   7  12        6.10        6.01      3.96 o
   9   7  12       42.37       40.66      7.07 o
  10   7  12       51.36       97.58     18.42 o
 -13   8  12        1.60        1.26     12.35 o
 -12   8  12        0.53        1.27      6.19 o
 -11   8  12      113.67      116.40      8.19 o
 -10   8  12        4.53        4.22      4.45 o
  -9   8  12      134.90      129.89      7.54 o
  -8   8  12        3.92        5.86      3.46 o
  -7   8  12        9.48        4.43      3.08 o
  -6   8  12      221.35      212.25      5.97 o
  -5   8  12        0.09        2.65      3.59 o
  -4   8  12       65.41       51.95      4.95 o
  -3   8  12      110.78      114.54      6.25 o
  -2   8  12       22.11       14.77      3.38 o
  -1   8  12        2.29       -2.71      2.71 o
   0   8  12      114.43      106.37      5.08 o
   1   8  12        0.07       -1.87      2.63 o
   2   8  12       30.62       32.62      3.03 o
   3   8  12       54.51       50.00      9.43 o
   4   8  12       23.09       24.86      5.04 o
   5   8  12        8.30        9.95     10.52 o
   6   8  12       24.24       17.85     10.75 o
   7   8  12        1.16       -4.60      4.60 o
   8   8  12       51.52       58.91     15.44 o
   9   8  12       10.63       -5.03     11.90 o
 -12   9  12        1.85       -6.87      6.91 o
 -11   9  12       45.89       46.76      7.34 o
 -10   9  12       19.06       10.73      5.08 o
  -9   9  12        0.10       -3.90      4.15 o
  -8   9  12       52.04       50.06      4.66 o
  -7   9  12       16.79        6.56      3.24 o
  -6   9  12        3.78        4.26      2.36 o
  -5   9  12       38.05       42.81      5.16 o
  -4   9  12        0.14       -2.69      3.70 o
  -3   9  12       11.04       10.66      4.04 o
  -2   9  12        4.69        8.68      3.81 o
  -1   9  12       15.62       21.01      4.74 o
   0   9  12        3.34        1.57      3.14 o
   1   9  12        0.07       -2.96      2.96 o
   2   9  12        1.97        3.16      3.98 o
   3   9  12       60.72       59.25      3.98 o
   4   9  12       21.14       29.35      6.96 o
   5   9  12      288.60      268.38     22.19 o
   6   9  12        6.68        8.81     11.78 o
   7   9  12      126.85      178.69     20.71 o
   8   9  12       25.39       22.88     13.96 o
   9   9  12       59.06       32.72     16.36 o
 -12  10  12      143.76      187.95     22.76 o
 -11  10  12        1.47        6.32      7.47 o
 -10  10  12       34.80       27.25      6.26 o
  -9  10  12       48.93       61.62      6.12 o
  -8  10  12        4.82        0.74      4.15 o
  -7  10  12       45.30       43.30      3.95 o
  -6  10  12       21.58       15.76      5.73 o
  -5  10  12      212.65      225.11     10.85 o
  -4  10  12       39.17       42.67      5.20 o
  -3  10  12      290.41      289.25     13.50 o
  -2  10  12       38.02       49.36      7.00 o
  -1  10  12       48.93       59.48      5.13 o
   0  10  12      179.85      162.79     10.85 o
   1  10  12       83.51       91.31      6.22 o
   2  10  12       12.11        7.33      3.50 o
   3  10  12        0.97        4.07      3.72 o
   4  10  12       45.91       55.25      9.68 o
   5  10  12      135.76      180.63     20.02 o
   6  10  12        0.17        1.14     11.44 o
   7  10  12        0.42      -10.64     10.64 o
   8  10  12       12.56       13.84     14.19 o
 -11  11  12       17.49        1.72     12.24 o
 -10  11  12        6.11       -3.03      7.07 o
  -9  11  12        3.54        7.28      7.20 o
  -8  11  12       28.09       37.39      4.36 o
  -7  11  12       60.22       64.63      4.02 o
  -6  11  12       72.46       59.86      7.32 o
  -5  11  12        9.02        6.85      5.35 o
  -4  11  12       35.05       25.82      7.13 o
  -3  11  12      119.23      118.89     10.03 o
  -2  11  12        6.66        5.08      4.66 o
  -1  11  12       26.64       34.84      5.50 o
   0  11  12      255.00      270.92      9.75 o
   1  11  12       18.08       16.58      4.19 o
   2  11  12       60.44       72.44      5.49 o
   3  11  12       19.95       28.52      4.15 o
   4  11  12       23.75       21.17      7.67 o
   5  11  12        7.48       -4.31      6.76 o
   6  11  12        1.31       -6.98     11.90 o
   7  11  12       38.03       62.00     17.16 o
 -10  12  12       32.62       43.24     13.61 o
  -9  12  12        1.53        9.29      7.68 o
  -8  12  12        5.89        7.20      4.87 o
  -7  12  12        0.09       -0.10      5.69 o
  -6  12  12      104.00       90.86      8.32 o
  -5  12  12        0.81        2.32      6.70 o
  -4  12  12        6.89       18.88      7.16 o
  -3  12  12      105.93      124.81     10.57 o
  -2  12  12      113.48      144.67     10.66 o
  -1  12  12        0.00       -2.65      4.49 o
   0  12  12       34.95       36.04      6.63 o
   1  12  12       23.02       17.02      4.53 o
   2  12  12      199.83      193.34      8.47 o
   3  12  12        1.59        0.14      5.75 o
   4  12  12      108.64      153.28     12.75 o
   5  12  12       37.30       24.60      8.71 o
   6  12  12        0.54      -12.13     12.13 o
   7  12  12        3.57      -10.75     12.70 o
  -9  13  12       56.82       87.74     17.16 o
  -8  13  12        0.23       -3.49      7.21 o
  -7  13  12        4.78        9.37      7.23 o
  -6  13  12        0.18       -6.79      6.79 o
  -5  13  12       33.74       31.83      8.69 o
  -4  13  12       47.53       60.64      9.78 o
  -3  13  12        2.04        6.60      6.80 o
  -2  13  12       80.36      105.13      8.47 o
  -1  13  12       35.29       40.26      6.67 o
   0  13  12       19.86       17.86      5.74 o
   1  13  12        2.82       -1.08      4.88 o
   2  13  12       12.36       13.45      5.65 o
   3  13  12        1.14        7.34      4.92 o
   4  13  12        2.54        1.94     11.78 o
   5  13  12      144.50      160.60     13.87 o
   6  13  12        1.86        2.40     12.70 o
  -8  14  12       10.07       26.08     13.38 o
  -7  14  12      103.39      134.21     12.65 o
  -6  14  12       25.09       47.25     13.50 o
  -5  14  12        2.24       -9.95      9.95 o
  -4  14  12       93.87      102.15     11.18 o
  -3  14  12      123.64      147.34     12.37 o
  -2  14  12       10.57       10.49      6.36 o
  -1  14  12       88.95       90.11      9.00 o
   0  14  12      117.75      117.12      8.91 o
   1  14  12       55.22       53.95      9.40 o
   2  14  12        3.40        7.14      5.24 o
   3  14  12        0.93        3.50      7.56 o
   4  14  12       28.79       29.29     16.36 o
  -6  15  12        0.85        2.17     10.75 o
  -5  15  12        3.33        2.97     11.21 o
  -4  15  12       17.40       27.46     12.01 o
  -3  15  12       63.33       92.24     11.29 o
  -2  15  12      105.10      104.92     11.62 o
  -1  15  12       11.24       31.51      7.10 o
   0  15  12       11.63       13.76      6.35 o
   1  15  12        1.75       -5.59      5.59 o
   2  15  12       15.71       10.45      6.24 o
   3  15  12       54.45       65.38      7.60 o
  -4  16  12       29.42       25.05     11.90 o
  -3  16  12        5.42        4.35     10.98 o
  -2  16  12       15.03        1.26      9.95 o
  -1  16  12        1.44        3.07      6.73 o
   0  16  12        4.79       -3.49      6.59 o
 -13   0  13      168.51      165.13     13.77 o
 -11   0  13       44.53       39.15      6.54 o
  -9   0  13      417.38      443.50     14.50 o
  -7   0  13       58.68       74.60      4.69 o
  -5   0  13      562.92      581.47     15.65 o
  -3   0  13     3661.95     3669.87     90.15 o
  -1   0  13     1214.63     1058.28     83.97 o
   1   0  13     2639.66     2496.21     91.06 o
   3   0  13      575.83      555.40     23.79 o
   5   0  13       34.60       32.26      7.89 o
   7   0  13      221.79      228.68     16.47 o
   9   0  13        0.03       -8.24      8.24 o
 -14   1  13       17.60       11.75      6.32 o
 -13   1  13        5.75        2.55      5.51 o
 -12   1  13        8.94        5.91      5.13 o
 -11   1  13        1.78        5.02      4.07 o
 -10   1  13      278.80      279.00      8.54 o
  -9   1  13      663.06      676.79     13.09 o
  -8   1  13       28.49       24.54      3.62 o
  -7   1  13      968.03      938.65     13.59 o
  -6   1  13       25.68       31.75      2.52 o
  -5   1  13       35.34       40.26      2.54 o
  -4   1  13      238.41      230.14      4.97 o
  -3   1  13     1810.42     1811.49     23.81 o
  -2   1  13       34.31       34.31      2.80 o
  -1   1  13      667.05      680.09     13.28 o
   0   1  13     3034.80     3078.87     41.82 o
   1   1  13        3.13        1.41      3.70 o
   2   1  13      298.69      261.00      8.61 o
   3   1  13       28.97       20.46      5.09 o
   4   1  13     1043.91     1004.05     25.90 o
   5   1  13       16.39        3.67      4.75 o
   6   1  13        0.16       -4.61      4.63 o
   7   1  13      102.40       95.23     11.73 o
   8   1  13        6.17        9.58      5.84 o
   9   1  13        3.09       -3.49      5.95 o
  10   1  13       13.16       19.46      7.43 o
 -14   2  13       46.10       39.52      7.25 o
 -13   2  13       32.74       45.69      6.97 o
 -12   2  13      132.59      146.79      8.85 o
 -11   2  13        0.66        1.21      3.92 o
 -10   2  13       36.02       33.75      4.21 o
  -9   2  13        0.56       -0.03      3.24 o
  -8   2  13      412.19      387.03      9.25 o
  -7   2  13      657.56      683.06     11.27 o
  -6   2  13      646.45      637.69      9.21 o
  -5   2  13      647.13      661.25      8.69 o
  -4   2  13      240.82      261.17      6.07 o
  -3   2  13       88.56      106.17      5.24 o
  -2   2  13      265.79      258.18      5.17 o
  -1   2  13      291.49      277.77      5.70 o
   0   2  13       67.74       60.65      4.44 o
   1   2  13        0.07        1.25      3.07 o
   2   2  13     1035.61     1072.34     21.86 o
   3   2  13      501.33      471.37     23.61 o
   4   2  13      174.39      143.08      8.39 o
   5   2  13       30.98       26.67      6.98 o
   6   2  13       59.47       57.62      6.51 o
   7   2  13        1.24        3.67      4.89 o
   8   2  13       34.24       30.92      6.57 o
   9   2  13        0.00       -5.63      5.63 o
  10   2  13        6.51        6.73      6.71 o
 -14   3  13        0.66        7.14      5.92 o
 -13   3  13        0.11        4.32      5.81 o
 -12   3  13       15.63       13.98      4.81 o
 -11   3  13      230.01      241.20      9.29 o
 -10   3  13       10.76       19.14      3.83 o
  -9   3  13       11.65       15.51      3.59 o
  -8   3  13       94.86       84.62      4.35 o
  -7   3  13        0.71       -0.54      2.40 o
  -6   3  13       30.43       35.62      2.61 o
  -5   3  13       19.16       21.28      2.07 o
  -4   3  13      111.46      116.79      3.03 o
  -3   3  13      155.42      149.97      4.09 o
  -2   3  13      714.02      692.45     11.10 o
  -1   3  13      170.08      159.66      5.07 o
   0   3  13      385.53      364.67      9.03 o
   1   3  13      862.49      795.88     11.51 o
   2   3  13      120.34      122.87      5.90 o
   3   3  13      240.54      234.93      9.52 o
   4   3  13      826.27      772.19     20.88 o
   5   3  13       55.20       69.71      8.92 o
   6   3  13      136.46      135.70      8.57 o
   7   3  13        1.14        6.47      4.91 o
   8   3  13        2.28       -4.93      4.93 o
   9   3  13       16.21       19.13      6.47 o
  10   3  13       93.46       97.45      9.73 o
 -14   4  13       38.05       47.29      8.90 o
 -13   4  13      170.61      211.54     10.91 o
 -12   4  13        1.40        3.34      4.48 o
 -11   4  13        3.30        1.40      4.12 o
 -10   4  13        0.00       -3.58      3.92 o
  -9   4  13       64.74       78.20      5.55 o
  -8   4  13       66.73       60.79      5.54 o
  -7   4  13      769.16      791.77     20.11 o
  -6   4  13     2296.00     2214.40     28.38 o
  -5   4  13       31.20       20.52      2.13 o
  -4   4  13       19.36       13.34      2.64 o
  -3   4  13      171.61      169.76      5.06 o
  -2   4  13      537.77      474.65      9.05 o
  -1   4  13      208.15      209.74      6.08 o
   0   4  13      300.10      306.37      7.13 o
   1   4  13      583.12      566.35     10.27 o
   2   4  13        2.20        0.79      2.02 o
   3   4  13      202.01      171.03      5.86 o
   4   4  13      108.03      115.29     10.01 o
   5   4  13      137.23      158.61     15.16 o
   6   4  13       55.31       59.88      6.24 o
   7   4  13       39.86       31.12      5.72 o
   8   4  13       12.67        6.55      5.44 o
   9   4  13       70.57       55.71      7.89 o
  10   4  13        1.32       -8.01      8.01 o
 -14   5  13       24.88       33.61      9.90 o
 -13   5  13        0.81        6.60      6.65 o
 -12   5  13       32.78       29.27      5.57 o
 -11   5  13       96.65      119.79      7.95 o
 -10   5  13      113.06      120.05      9.24 o
  -9   5  13       19.42       19.43      4.82 o
  -8   5  13      146.04      124.98      5.02 o
  -7   5  13        9.31        0.84      2.62 o
  -6   5  13       26.17       24.97      2.87 o
  -5   5  13      285.30      276.28      5.50 o
  -4   5  13     1305.42     1272.71     28.04 o
  -3   5  13      677.97      638.54     13.12 o
  -2   5  13     4136.83     4054.39     50.74 o
  -1   5  13     1615.23     1575.06     23.92 o
   0   5  13       50.44       43.04      4.60 o
   1   5  13        6.36        6.25      2.55 o
   2   5  13       12.49        1.57      3.25 o
   3   5  13      290.87      274.19     11.46 o
   4   5  13        0.06       -1.38      3.88 o
   5   5  13        0.21       -0.83      2.07 o
   6   5  13        7.79       -1.82      9.90 o
   7   5  13       77.61       64.62      6.86 o
   8   5  13       61.88       64.70      7.22 o
   9   5  13        4.22        7.44      5.89 o
  10   5  13        5.33        3.95      6.03 o
 -13   6  13        4.05       -1.58      7.78 o
 -12   6  13       17.84       -1.72      5.70 o
 -11   6  13       19.78       26.39      6.57 o
 -10   6  13       26.95       19.90      5.74 o
  -9   6  13       15.43       25.68      6.81 o
  -8   6  13      530.43      495.01     10.66 o
  -7   6  13        5.10        3.74      2.69 o
  -6   6  13      421.71      409.87      8.47 o
  -5   6  13      250.96      238.19      7.95 o
  -4   6  13      207.27      200.68      6.45 o
  -3   6  13       14.39       11.65      3.06 o
  -2   6  13      216.46      219.25      6.77 o
  -1   6  13      291.85      252.42      6.64 o
   0   6  13        1.41       -2.47      2.63 o
   1   6  13       22.66       16.71      2.80 o
   2   6  13       68.84       68.81      4.82 o
   3   6  13       91.83       80.58      7.35 o
   4   6  13       39.07       28.49      5.78 o
   5   6  13        0.42        0.25      4.62 o
   6   6  13       71.89       72.61      3.89 o
   7   6  13        2.34       -2.08      3.20 o
   8   6  13       28.92       24.88      5.77 o
   9   6  13        2.08        2.38      5.41 o
 -13   7  13        6.07       23.59      9.50 o
 -12   7  13        0.22       -5.71      6.08 o
 -11   7  13       85.05       76.65      8.40 o
 -10   7  13        2.14        0.19      5.37 o
  -9   7  13       42.78       29.44      6.05 o
  -8   7  13        1.41       -3.09      3.74 o
  -7   7  13       34.58       27.58      5.98 o
  -6   7  13       41.67       52.93      3.53 o
  -5   7  13      150.68      162.72      9.41 o
  -4   7  13      431.95      464.55     12.17 o
  -3   7  13       14.28       18.97      3.60 o
  -2   7  13     1293.04     1274.23     21.10 o
  -1   7  13      270.71      298.95      8.84 o
   0   7  13      573.49      493.76     11.46 o
   1   7  13        1.71        2.09      2.47 o
   2   7  13      197.83      207.58     14.82 o
   3   7  13       65.57       77.70      6.09 o
   4   7  13       96.25       92.96     14.07 o
   5   7  13        1.38       -0.02      5.06 o
   6   7  13        6.32       13.53      4.08 o
   7   7  13      195.09      212.86     11.68 o
   8   7  13        0.02        3.21      4.17 o
   9   7  13        0.33        8.24     12.58 o
 -12   8  13       37.31       33.98     14.53 o
 -11   8  13        6.42        4.84      5.96 o
 -10   8  13        1.58       -1.18      5.76 o
  -9   8  13        1.78       -0.14      4.69 o
  -8   8  13        1.45        3.30      3.83 o
  -7   8  13      217.35      223.54     13.32 o
  -6   8  13        0.02       -0.86      2.48 o
  -5   8  13       99.26       85.97      6.06 o
  -4   8  13      264.18      241.31     10.32 o
  -3   8  13       93.94       87.07      6.55 o
  -2   8  13      190.52      198.57      8.91 o
  -1   8  13      252.60      256.51      9.59 o
   0   8  13      102.98       91.39      4.75 o
   1   8  13      243.81      243.79      7.03 o
   2   8  13      101.90       93.83      6.12 o
   3   8  13       28.53       26.45      4.94 o
   4   8  13        0.07       11.31      7.72 o
   5   8  13       74.91       85.11     14.87 o
   6   8  13        6.01        4.00     10.75 o
   7   8  13       42.21       48.21      8.41 o
   8   8  13        9.49       15.28      6.19 o
   9   8  13       98.04      130.98     20.48 o
 -12   9  13       42.81       26.20     14.64 o
 -11   9  13       66.93       69.78     15.44 o
 -10   9  13        6.77       -0.12      5.49 o
  -9   9  13       31.11       26.61      6.04 o
  -8   9  13        8.17        6.04      3.77 o
  -7   9  13       12.92        6.21      3.08 o
  -6   9  13        0.08        1.32      6.02 o
  -5   9  13      129.42      104.60      9.16 o
  -4   9  13      152.36      147.07      8.67 o
  -3   9  13        1.19        0.77      4.32 o
  -2   9  13      262.03      233.41     10.02 o
  -1   9  13       19.42       16.51      4.37 o
   0   9  13       73.37       78.73      5.27 o
   1   9  13       36.11       44.06      4.28 o
   2   9  13        2.81        1.23      3.01 o
   3   9  13       29.50       18.18      6.40 o
   4   9  13      453.41      466.69     18.76 o
   5   9  13       76.93       96.67     16.13 o
   6   9  13       29.02       19.91     12.93 o
   7   9  13        7.47       14.53     13.16 o
   8   9  13       16.00       22.99     14.53 o
 -11  10  13       26.11       27.80     13.16 o
 -10  10  13       29.01        7.57     11.21 o
  -9  10  13        8.26        9.41      5.18 o
  -8  10  13        3.85        1.61      3.48 o
  -7  10  13       10.87       19.65      3.84 o
  -6  10  13      119.05      150.75     11.76 o
  -5  10  13      266.21      279.45     14.80 o
  -4  10  13       14.40       15.34      7.49 o
  -3  10  13      145.42      148.10      8.70 o
  -2  10  13       83.21       90.71      7.02 o
  -1  10  13       51.41       40.28      5.53 o
   0  10  13      124.89      119.27      6.56 o
   1  10  13       98.62      120.15      6.51 o
   2  10  13       97.18       89.82      5.21 o
   3  10  13      135.15      134.77     12.13 o
   4  10  13        2.68       -0.92      6.31 o
   5  10  13        1.68        4.69     10.75 o
   6  10  13      115.60      123.09     18.19 o
   7  10  13       17.35       18.76     14.30 o
   8  10  13       17.03       10.52     14.76 o
 -11  11  13        3.00       -4.58     12.24 o
 -10  11  13       65.26       48.28     14.87 o
  -9  11  13       13.28        5.88      5.63 o
  -8  11  13        3.75       -1.02      5.89 o
  -7  11  13       77.60       79.39     10.02 o
  -6  11  13       64.94       69.68     14.30 o
  -5  11  13        5.31        4.03      6.58 o
  -4  11  13        6.64       10.66      6.62 o
  -3  11  13       80.56       79.68      8.77 o
  -2  11  13        2.43        2.83      4.57 o
  -1  11  13      357.35      399.13     12.08 o
   0  11  13       89.61      100.92      6.37 o
   1  11  13       24.18       25.40      4.45 o
   2  11  13       10.43       12.53      4.97 o
   3  11  13        2.66       -0.19      7.95 o
   4  11  13       81.75       91.08     12.07 o
   5  11  13       20.12       11.21     12.24 o
   6  11  13        0.19        3.09     12.47 o
   7  11  13       12.40       12.47     13.73 o
 -10  12  13        0.99        8.12     13.16 o
  -9  12  13       28.33       24.02      6.52 o
  -8  12  13        0.01       -3.56     12.70 o
  -7  12  13        0.31        0.97      7.64 o
  -6  12  13        0.29       -2.11      7.27 o
  -5  12  13      139.23      183.72     13.11 o
  -4  12  13       26.38       28.99      7.80 o
  -3  12  13      175.10      204.39     13.22 o
  -2  12  13       70.35       72.54     11.15 o
  -1  12  13       51.79       56.65      6.71 o
   0  12  13        7.48       10.85      6.47 o
   1  12  13      228.77      267.10     14.63 o
   2  12  13        6.23        3.22      4.13 o
   3  12  13        8.42       -2.37      8.06 o
   4  12  13       33.83       24.12      8.70 o
   5  12  13       21.13       28.72      8.61 o
   6  12  13        7.89       13.50     14.76 o
  -9  13  13       16.08        4.80     12.81 o
  -8  13  13        7.94        2.29     11.55 o
  -7  13  13        1.85        0.20      7.91 o
  -6  13  13       18.44       34.45      9.26 o
  -5  13  13        0.02        9.09     12.58 o
  -4  13  13       94.89      103.97     10.63 o
  -3  13  13       21.48       28.52      8.19 o
  -2  13  13      128.17      136.20     11.16 o
  -1  13  13       15.93       29.77      9.55 o
   0  13  13       59.82       71.86      7.50 o
   1  13  13       22.44        9.09      5.57 o
   2  13  13       33.30       40.47      6.17 o
   3  13  13        7.94        3.43     12.93 o
   4  13  13      118.11      126.69     12.78 o
   5  13  13        2.31       40.95     16.47 o
  -7  14  13      126.33      133.04     18.53 o
  -6  14  13       92.65      117.26     16.93 o
  -5  14  13        1.73        3.55      8.13 o
  -4  14  13        0.23       -3.94      7.28 o
  -3  14  13        1.39        1.78     13.84 o
  -2  14  13       19.11       19.29      8.06 o
  -1  14  13        1.03        2.03      5.98 o
   0  14  13       20.91       39.38      6.91 o
   1  14  13       60.83       68.40     10.57 o
   2  14  13       67.47       69.10      7.25 o
   3  14  13        3.41        1.26     13.73 o
   4  14  13       42.79       33.86     16.02 o
  -6  15  13        3.68       23.91     12.47 o
  -5  15  13        0.10        6.86     11.21 o
  -4  15  13        0.51       -8.58      8.58 o
  -3  15  13      156.21      170.97     13.85 o
  -2  15  13       16.36       15.62      8.19 o
  -1  15  13       13.20       -3.11      7.99 o
   0  15  13       18.98       14.85      6.51 o
   1  15  13        7.28        2.93      5.81 o
   2  15  13        0.89       -5.47      5.47 o
 -14   0  14       27.57       28.82     14.36 o
 -12   0  14      280.57      256.39     15.93 o
 -10   0  14        3.37        6.66      5.22 o
  -8   0  14        1.12       -2.41      4.06 o
  -6   0  14     2673.25     2674.76     56.53 o
  -4   0  14        4.95        2.29      2.84 o
  -2   0  14        6.17       10.59      3.32 o
   0   0  14      262.63      257.70     10.69 o
   2   0  14      102.46       82.14      9.61 o
   4   0  14      253.43      252.70     15.79 o
   6   0  14       12.36        6.86      6.98 o
   8   0  14       68.84       62.92     11.21 o
  10   0  14      425.92      498.20     28.26 o
 -14   1  14        0.27       -0.74      5.81 o
 -13   1  14       26.98       24.89      6.54 o
 -12   1  14       36.57       41.12      6.50 o
 -11   1  14       36.07       31.18      4.57 o
 -10   1  14      260.86      271.39      8.59 o
  -9   1  14       25.26       35.57      4.16 o
  -8   1  14        5.54        4.34      3.10 o
  -7   1  14     1225.98     1158.64     18.07 o
  -6   1  14       83.12       79.47      4.01 o
  -5   1  14        6.77        3.30      2.17 o
  -4   1  14      425.16      422.37      9.56 o
  -3   1  14     1636.58     1586.64     22.51 o
  -2   1  14       34.80       31.51      2.78 o
  -1   1  14       73.61       71.74      6.56 o
   0   1  14      219.27      263.74     11.69 o
   1   1  14     2855.97     2790.09     65.51 o
   2   1  14       41.28       25.26      5.03 o
   3   1  14        8.30        3.75      4.43 o
   4   1  14       22.50       28.01      5.13 o
   5   1  14        5.62       -0.94      5.49 o
   6   1  14       49.74       42.34      6.47 o
   7   1  14        3.88        4.74      8.12 o
   8   1  14       10.29        7.03      5.99 o
   9   1  14        9.66        9.30      6.66 o
  10   1  14        1.51       -1.08      6.95 o
 -14   2  14        2.32        6.90      5.85 o
 -13   2  14      235.81      279.07     12.33 o
 -12   2  14       16.62       22.26      5.27 o
 -11   2  14        3.74       -0.12      4.28 o
 -10   2  14       23.83       30.35      4.63 o
  -9   2  14      165.78      192.15      7.72 o
  -8   2  14       17.75       18.58      3.26 o
  -7   2  14      576.09      590.47     10.44 o
  -6   2  14        0.43       -1.82      2.05 o
  -5   2  14      262.21      264.81      5.33 o
  -4   2  14      113.79      109.79      3.14 o
  -3   2  14      725.35      713.73     11.66 o
  -2   2  14      492.98      482.48      8.57 o
  -1   2  14      184.00      187.06      5.06 o
   0   2  14     1282.54     1238.96     33.88 o
   1   2  14      252.99      230.25      8.40 o
   2   2  14      192.68      166.48      8.54 o
   3   2  14      537.35      523.77     16.12 o
   4   2  14        8.05        8.07      4.46 o
   5   2  14      319.49      324.85     12.71 o
   6   2  14        5.98        1.67      7.89 o
   7   2  14        5.35       10.36      5.61 o
   8   2  14       99.47      123.30      9.48 o
   9   2  14      151.33      146.14     10.86 o
  10   2  14       62.06       55.29      8.98 o
 -14   3  14        7.38       11.02      6.36 o
 -13   3  14        0.00       -5.34      5.34 o
 -12   3  14       11.75        9.64      5.01 o
 -11   3  14       36.32       41.72      5.29 o
 -10   3  14       46.22       34.76      4.39 o
  -9   3  14        1.81       -0.91      3.21 o
  -8   3  14       70.17       84.97      4.73 o
  -7   3  14      166.34      140.94      5.41 o
  -6   3  14        6.13        6.10      2.37 o
  -5   3  14      132.66      135.79      4.48 o
  -4   3  14      157.14      157.94      5.50 o
  -3   3  14     1594.14     1584.86     31.46 o
  -2   3  14       64.56       60.32      3.67 o
  -1   3  14      122.30      118.35      4.46 o
   0   3  14        0.44        1.87      2.07 o
   1   3  14      590.88      587.28     11.47 o
   2   3  14       15.68       16.29      4.27 o
   3   3  14      161.53      156.81      8.04 o
   4   3  14      196.27      214.70      9.77 o
   5   3  14        8.57        8.35      7.84 o
   6   3  14      171.50      164.43      9.50 o
   7   3  14      386.91      377.22     14.65 o
   8   3  14        3.25       -3.83      6.35 o
   9   3  14       10.45        4.68      6.32 o
  10   3  14       23.67       16.61      7.44 o
 -14   4  14        1.75       16.74      7.55 o
 -13   4  14       19.65       19.93      7.49 o
 -12   4  14       12.62        8.85      5.53 o
 -11   4  14       83.33       92.29      6.69 o
 -10   4  14       78.67       82.68      6.08 o
  -9   4  14      118.74      116.99      6.32 o
  -8   4  14       15.14       15.38      3.41 o
  -7   4  14      540.17      508.60     16.26 o
  -6   4  14       60.75       55.60      4.84 o
  -5   4  14     1129.10     1097.58     14.11 o
  -4   4  14      996.04      986.29     14.52 o
  -3   4  14      685.18      671.69     14.30 o
  -2   4  14        0.26       -1.91      2.50 o
  -1   4  14       45.08       45.55      3.36 o
   0   4  14        0.05        4.47      2.44 o
   1   4  14      703.86      634.40     13.59 o
   2   4  14      509.33      533.45     12.15 o
   3   4  14      177.97      193.39      8.45 o
   4   4  14       71.14       66.53      5.51 o
   5   4  14       18.59       26.65      4.97 o
   6   4  14       64.11       66.79      6.43 o
   7   4  14       50.81       46.05     11.73 o
   8   4  14      113.87      118.68      8.96 o
   9   4  14       51.78       56.86      7.96 o
 -13   5  14        0.53        5.64      7.04 o
 -12   5  14       17.19       21.89      5.95 o
 -11   5  14      137.03      147.71     14.76 o
 -10   5  14        2.36        5.93      5.41 o
  -9   5  14       59.23       69.66      6.10 o
  -8   5  14       99.21       98.75      5.48 o
  -7   5  14       17.29       14.46      3.34 o
  -6   5  14      261.81      260.46      7.11 o
  -5   5  14     1216.48     1255.31     31.53 o
  -4   5  14      961.22      997.26     17.89 o
  -3   5  14      296.95      293.12      7.44 o
  -2   5  14       91.48       83.69      4.97 o
  -1   5  14      176.53      158.28      6.11 o
   0   5  14      337.33      332.94      9.79 o
   1   5  14       23.51       17.19      2.84 o
   2   5  14       74.29       60.22      6.03 o
   3   5  14       50.11       49.01      5.47 o
   4   5  14       15.34       10.43      2.68 o
   5   5  14        0.38       -2.58      3.46 o
   6   5  14       82.36       83.73      6.45 o
   7   5  14       36.12       24.77      5.37 o
   8   5  14       18.95       17.25      6.03 o
   9   5  14      108.83      107.25      9.24 o
 -13   6  14        0.36        0.71      7.00 o
 -12   6  14        0.74        1.97      5.30 o
 -11   6  14        7.48        2.18      6.37 o
 -10   6  14        0.07       -4.41      4.97 o
  -9   6  14      283.65      302.95     12.45 o
  -8   6  14      132.98      129.25      6.05 o
  -7   6  14        0.83       -0.47      3.07 o
  -6   6  14      146.90      136.22      7.75 o
  -5   6  14      285.33      294.75     14.79 o
  -4   6  14      283.24      252.20     10.77 o
  -3   6  14        7.27       -3.25      4.65 o
  -2   6  14        4.34        1.78      3.12 o
  -1   6  14       21.97       26.88      4.56 o
   0   6  14        6.92        1.09      2.67 o
   1   6  14      630.33      617.36     13.56 o
   2   6  14      408.47      374.96     13.58 o
   3   6  14        0.30       -3.56      4.21 o
   4   6  14       70.73       70.23      6.87 o
   5   6  14       28.35       23.29      3.58 o
   6   6  14       26.84       31.30      9.27 o
   7   6  14       10.98        6.41     10.75 o
   8   6  14        0.91       19.56     12.24 o
   9   6  14       43.87       46.33     14.64 o
 -13   7  14        0.01       -2.06     15.33 o
 -12   7  14       54.44       47.11      8.47 o
 -11   7  14       22.45       28.62      6.85 o
 -10   7  14       41.65       58.21      7.23 o
  -9   7  14        0.84       -2.05      4.88 o
  -8   7  14       20.57       16.81      4.10 o
  -7   7  14       15.24       19.18      3.19 o
  -6   7  14       17.00       11.26      4.99 o
  -5   7  14       40.27       34.06      5.59 o
  -4   7  14      580.84      575.49     16.21 o
  -3   7  14        0.26       -3.91      3.91 o
  -2   7  14       26.02       28.34      4.04 o
  -1   7  14        3.26        2.04      3.04 o
   0   7  14       88.16      105.61      5.35 o
   1   7  14      280.18      250.34      8.67 o
   2   7  14        1.56        3.75      4.12 o
   3   7  14       86.99       86.61      6.30 o
   4   7  14      384.67      385.06     15.63 o
   5   7  14        4.66        3.86      8.64 o
   6   7  14       21.83       21.83      4.88 o
   7   7  14       33.40       35.28      4.92 o
   8   7  14       86.39       78.93     16.70 o
   9   7  14       11.31       17.27     13.27 o
 -12   8  14       20.48       20.36     14.07 o
 -11   8  14        7.19       14.03     13.50 o
 -10   8  14        0.85       -0.15      5.48 o
  -9   8  14       76.87       92.32      7.00 o
  -8   8  14       18.07        9.01      3.67 o
  -7   8  14       73.68       71.13      4.16 o
  -6   8  14       73.45       78.13      7.17 o
  -5   8  14       27.14       27.63      5.53 o
  -4   8  14      630.14      628.86     19.47 o
  -3   8  14      395.51      387.73     12.86 o
  -2   8  14      664.72      631.77     16.73 o
  -1   8  14       37.59       30.69      4.46 o
   0   8  14       14.27       19.35      4.01 o
   1   8  14       40.98       37.79      5.33 o
   2   8  14      184.96      199.01     11.95 o
   3   8  14      239.02      244.44     10.46 o
   4   8  14        7.63       13.42      6.33 o
   5   8  14        2.61        1.83      5.86 o
   6   8  14      266.62      294.42     14.83 o
   7   8  14       22.87       23.51      6.62 o
   8   8  14       86.88       71.04     16.59 o
 -12   9  14        0.69        0.69     11.90 o
 -11   9  14       37.08       48.45     10.55 o
 -10   9  14        2.37        4.27      7.52 o
  -9   9  14        0.27        1.00      3.97 o
  -8   9  14       50.24       41.27      4.41 o
  -7   9  14        0.41       -2.51      6.32 o
  -6   9  14      288.70      275.02     33.35 o
  -5   9  14       24.38       24.56      5.52 o
  -4   9  14        5.44        3.21      4.64 o
  -3   9  14       66.78       62.51      6.39 o
  -2   9  14        1.02       -2.41      6.15 o
  -1   9  14       31.23       32.66      4.91 o
   0   9  14       10.51       12.40      3.85 o
   1   9  14        0.46       -0.34      2.97 o
   2   9  14        0.39       -4.07     10.52 o
   3   9  14      162.94      174.54     14.99 o
   4   9  14       10.02       13.16     11.55 o
   5   9  14       34.68       43.47     14.41 o
   6   9  14        4.00       -1.60     11.55 o
   7   9  14       76.12       87.74     17.85 o
   8   9  14        1.19       27.80     15.10 o
 -11  10  14        0.92       -9.27      9.27 o
 -10  10  14       30.48       45.40     10.43 o
  -9  10  14       10.75       -0.30      5.07 o
  -8  10  14        0.26       -3.22      3.22 o
  -7  10  14        3.14       10.69      9.84 o
  -6  10  14      180.79      187.69     21.39 o
  -5  10  14       17.32        9.96      8.06 o
  -4  10  14       16.92       13.72      5.42 o
  -3  10  14       81.72       79.51      8.20 o
  -2  10  14        0.10        2.42      4.51 o
  -1  10  14      448.58      457.61     18.22 o
   0  10  14      139.67      154.59      7.21 o
   1  10  14        5.41        5.32      3.48 o
   2  10  14        9.26        3.12      5.86 o
   3  10  14       30.14       25.97      7.60 o
   4  10  14        0.80        5.32      6.44 o
   5  10  14       30.10       12.58     12.93 o
   6  10  14        1.69       -1.94     12.01 o
   7  10  14       16.77       20.36     15.21 o
 -10  11  14       40.51       46.67     14.99 o
  -9  11  14       39.45       21.83      6.12 o
  -8  11  14       42.33       48.97      9.66 o
  -7  11  14       14.23       13.51      7.83 o
  -6  11  14       25.19       35.73      8.49 o
  -5  11  14       65.34       69.25      9.57 o
  -4  11  14      148.86      167.33     12.20 o
  -3  11  14       34.39       40.96      7.68 o
  -2  11  14        5.36        6.28      7.22 o
  -1  11  14        1.85        0.54      4.39 o
   0  11  14       78.62       91.75      6.26 o
   1  11  14       43.96       53.96      5.07 o
   2  11  14      108.95       85.58      9.84 o
   3  11  14        0.05       -6.31      6.31 o
   4  11  14       47.89       33.90      8.45 o
   5  11  14        1.36       -0.46     12.70 o
   6  11  14       27.66       21.85     14.19 o
  -9  12  14        7.44        0.80     11.44 o
  -8  12  14       22.11       22.21     10.75 o
  -7  12  14        6.35       -4.70      7.63 o
  -6  12  14      160.05      167.71     13.16 o
  -5  12  14        0.81        3.19      7.14 o
  -4  12  14       10.18        7.81      6.95 o
  -3  12  14       21.75       18.42      7.36 o
  -2  12  14      135.16      140.79     10.73 o
  -1  12  14       18.51       14.98     11.73 o
   0  12  14       16.06       19.48      5.00 o
   1  12  14       25.92       24.96      4.84 o
   2  12  14       28.21       30.13      8.40 o
   3  12  14        0.14        0.44     11.50 o
   4  12  14        8.70       -2.96      7.41 o
   5  12  14        2.45        6.06     14.41 o
  -8  13  14        5.55       15.33     12.81 o
  -7  13  14       18.01       27.35      9.55 o
  -6  13  14        1.13       -1.53      7.80 o
  -5  13  14        0.16        7.01      7.77 o
  -4  13  14        1.94       11.04      8.24 o
  -3  13  14       80.64      117.17     23.17 o
  -2  13  14       21.94       32.83      7.78 o
  -1  13  14        9.86        9.93      6.78 o
   0  13  14       70.66       87.99      7.92 o
   1  13  14      101.07      112.97     11.02 o
   2  13  14        0.13       -4.92     12.47 o
   3  13  14        2.83       -6.58      6.58 o
   4  13  14        2.65        5.72     14.19 o
  -7  14  14        8.53        4.58     11.55 o
  -6  14  14       15.11        8.70      9.12 o
  -5  14  14        0.29        8.87     17.62 o
  -4  14  14       44.87       36.88      9.14 o
  -3  14  14        0.31        1.63      7.58 o
  -2  14  14       26.19       27.30      8.19 o
  -1  14  14        0.02       -6.18      6.18 o
   0  14  14        7.66        0.66      7.00 o
   1  14  14       37.70       44.80      7.99 o
   2  14  14       27.87       29.06     14.41 o
   3  14  14        2.82        9.38     12.70 o
  -4  15  14      105.79      121.63     12.86 o
  -3  15  14        0.07        8.17     10.70 o
  -2  15  14        3.61       -4.18      7.36 o
  -1  15  14       11.76        6.50      7.42 o
   0  15  14        2.15        4.83      6.52 o
 -13   0  15       32.99       40.69     10.29 o
 -11   0  15       13.93       17.03      6.21 o
  -9   0  15     1092.99     1143.35     26.93 o
  -7   0  15       57.89       51.33      5.89 o
  -5   0  15       28.40       31.91      4.42 o
  -3   0  15      258.39      247.86      7.81 o
  -1   0  15      512.75      458.50     21.11 o
   1   0  15      834.14      840.59     32.15 o
   3   0  15      165.96      174.11     13.50 o
   5   0  15        4.28        6.75      6.98 o
   7   0  15      378.27      394.33     22.19 o
   9   0  15      247.03      237.49     19.33 o
 -14   1  15        0.44        2.32      6.01 o
 -13   1  15       33.88       21.37      6.44 o
 -12   1  15       17.37       23.01      5.62 o
 -11   1  15        0.07        1.03      3.79 o
 -10   1  15      257.23      261.65      8.59 o
  -9   1  15      157.94      181.58      7.95 o
  -8   1  15       72.13       82.98      4.92 o
  -7   1  15      538.41      530.13     11.43 o
  -6   1  15     1283.33     1242.89     18.72 o
  -5   1  15      547.68      557.02     12.91 o
  -4   1  15      147.56      133.58      5.42 o
  -3   1  15      220.79      227.38      7.93 o
  -2   1  15     1280.71     1186.33     19.94 o
  -1   1  15       50.71       59.29      5.10 o
   0   1  15        0.19        2.70      3.35 o
   1   1  15      141.00      162.94      7.23 o
   2   1  15       18.53       11.18      4.53 o
   3   1  15        1.11        2.22     15.56 o
   4   1  15       12.46        6.48      4.53 o
   5   1  15      328.55      336.96     13.43 o
   6   1  15       10.98        8.92      5.37 o
   7   1  15        0.02       -5.13      5.13 o
   8   1  15       23.84       16.68      6.81 o
   9   1  15       21.28       29.48      7.67 o
 -14   2  15       14.87       14.07      7.40 o
 -13   2  15       53.09       66.87      7.85 o
 -12   2  15      126.29      137.16      8.06 o
 -11   2  15        2.26        1.30      4.34 o
 -10   2  15       11.13       12.66      3.96 o
  -9   2  15        7.02        6.05      3.57 o
  -8   2  15        4.49        9.00      3.10 o
  -7   2  15        0.84        0.70      2.43 o
  -6   2  15       41.96       49.35      3.28 o
  -5   2  15      669.56      640.70     14.47 o
  -4   2  15     1385.99     1347.77     23.78 o
  -3   2  15      227.69      225.50      5.93 o
  -2   2  15      175.30      164.09      5.79 o
  -1   2  15      391.47      380.57      8.75 o
   0   2  15      167.96      171.98      9.28 o
   1   2  15       73.89       66.51      9.38 o
   2   2  15      884.69      869.18     23.18 o
   3   2  15      139.42      154.44      8.73 o
   4   2  15       10.77       20.05      5.08 o
   5   2  15      191.29      169.43      9.67 o
   6   2  15       35.91       39.34      6.29 o
   7   2  15      146.28      159.05     13.44 o
   8   2  15        0.38       -2.49     11.10 o
   9   2  15      129.37      130.43     10.61 o
 -13   3  15        2.55       -0.72      6.86 o
 -12   3  15        6.07       -0.07      5.08 o
 -11   3  15       17.82       13.86      5.37 o
 -10   3  15        5.98        8.32      4.18 o
  -9   3  15       22.23       13.75      4.11 o
  -8   3  15       98.76       99.61      5.60 o
  -7   3  15        0.33        1.00      3.06 o
  -6   3  15       27.22       19.68      3.18 o
  -5   3  15      443.35      442.65      8.09 o
  -4   3  15     1327.61     1337.85     23.99 o
  -3   3  15      215.75      236.78      6.81 o
  -2   3  15      808.78      799.29     24.32 o
  -1   3  15      232.99      202.80      6.21 o
   0   3  15      429.23      415.76     16.86 o
   1   3  15       54.57       60.96      5.79 o
   2   3  15      392.75      345.50     12.45 o
   3   3  15      861.55      868.02     23.18 o
   4   3  15      202.69      194.89     13.56 o
   5   3  15        3.84        2.29      8.35 o
   6   3  15       18.00       10.10      5.25 o
   7   3  15        4.00       -1.71      5.04 o
   8   3  15      110.56      101.85     22.99 o
   9   3  15        1.69        7.08      6.48 o
 -13   4  15       79.29       89.99     10.01 o
 -12   4  15      112.20      107.23      8.46 o
 -11   4  15       16.96       10.37      5.31 o
 -10   4  15       83.39       74.14      6.67 o
  -9   4  15       96.44      100.88      6.86 o
  -8   4  15       90.43       90.87      5.44 o
  -7   4  15      119.32      110.94      5.25 o
  -6   4  15     2545.77     2483.29     42.40 o
  -5   4  15      258.60      246.70     10.22 o
  -4   4  15       20.96       14.97      3.64 o
  -3   4  15      107.96       91.66      5.16 o
  -2   4  15        2.48       -0.22      2.76 o
  -1   4  15      300.21      308.90      8.20 o
   0   4  15        3.67        2.64      2.47 o
   1   4  15      304.74      328.03      9.07 o
   2   4  15       40.84       59.11      7.61 o
   3   4  15      687.97      654.40     18.47 o
   4   4  15       52.72       56.16      5.31 o
   5   4  15       24.64       23.08      4.77 o
   6   4  15       15.74        5.61      4.69 o
   7   4  15        0.09       -3.99      4.90 o
   8   4  15        0.36        5.90      7.09 o
   9   4  15       19.68       19.92      6.86 o
 -13   5  15        0.00       -6.25      6.25 o
 -12   5  15        5.30        5.62      5.28 o
 -11   5  15       70.86       77.74      7.32 o
 -10   5  15      305.09      321.61     13.26 o
  -9   5  15       32.98       41.99      5.52 o
  -8   5  15      161.58      145.30      6.31 o
  -7   5  15      198.93      191.78      7.77 o
  -6   5  15       55.95       61.21      3.60 o
  -5   5  15       47.83       35.24      4.53 o
  -4   5  15       59.64       72.29      5.20 o
  -3   5  15      385.12      407.26     10.77 o
  -2   5  15      211.94      165.64      7.20 o
  -1   5  15      299.95      294.71      8.34 o
   0   5  15      331.29      295.39     10.60 o
   1   5  15      326.73      322.44      8.03 o
   2   5  15      166.14      151.75      5.99 o
   3   5  15       64.52       56.96      6.29 o
   4   5  15       31.42       44.39     11.33 o
   5   5  15       36.84       36.85      8.29 o
   6   5  15       90.72       94.26     14.87 o
   7   5  15        3.03       -2.52     10.30 o
   8   5  15      413.09      382.54     27.46 o
   9   5  15        0.77       -7.89     10.64 o
 -13   6  15       14.43       16.63      8.21 o
 -12   6  15       56.73       59.55      7.55 o
 -11   6  15        1.43       -2.94      5.88 o
 -10   6  15       99.90       80.49      8.15 o
  -9   6  15       51.68       53.26      5.48 o
  -8   6  15        9.81        9.62      3.58 o
  -7   6  15       42.21       38.56      3.56 o
  -6   6  15      144.10      146.92      8.54 o
  -5   6  15        4.18       -3.03      4.22 o
  -4   6  15      191.55      189.06     11.83 o
  -3   6  15       38.58       36.25      4.42 o
  -2   6  15       38.93       46.60      4.35 o
  -1   6  15       15.52       11.72      3.29 o
   0   6  15      344.22      325.77      8.80 o
   1   6  15        4.81        7.30      2.80 o
   2   6  15        0.61        3.91      3.47 o
   3   6  15        3.25        5.98      4.71 o
   4   6  15      884.51      862.65     24.04 o
   5   6  15       14.26       18.99     10.64 o
   6   6  15       82.80       97.47     15.56 o
   7   6  15       78.84      103.19     16.36 o
   8   6  15       13.97       -9.72     10.75 o
 -12   7  15       12.02       19.65      9.65 o
 -11   7  15       33.58       40.25      7.37 o
 -10   7  15       24.01       30.18      6.50 o
  -9   7  15       72.13       76.61      5.94 o
  -8   7  15       18.01       15.99      3.72 o
  -7   7  15       55.47       52.52      3.68 o
  -6   7  15        0.02        5.69      5.11 o
  -5   7  15       19.02       22.67      5.55 o
  -4   7  15       20.44       14.19      4.88 o
  -3   7  15      255.66      276.49     15.02 o
  -2   7  15      344.40      327.05      9.80 o
  -1   7  15      144.91      156.60      6.59 o
   0   7  15       58.87       47.12      4.82 o
   1   7  15      171.31      161.88      6.04 o
   2   7  15       15.94       25.93     11.72 o
   3   7  15       82.65       94.86      8.44 o
   4   7  15        0.05       -0.36      4.83 o
   5   7  15       62.91       79.37      7.19 o
   6   7  15       89.23       89.98      6.49 o
   7   7  15       72.88       95.29     17.05 o
   8   7  15      111.02      107.42     18.99 o
 -12   8  15       24.01       25.46     10.21 o
 -11   8  15       57.61       66.98     11.20 o
 -10   8  15       14.87        0.82      7.80 o
  -9   8  15        3.43        1.85      3.92 o
  -8   8  15       14.59        4.29      3.24 o
  -7   8  15        1.50       -2.47     13.96 o
  -6   8  15       89.09       96.69      7.94 o
  -5   8  15      549.13      535.62     16.29 o
  -4   8  15      478.08      494.96     15.36 o
  -3   8  15       56.07       53.09      6.07 o
  -2   8  15       53.30       60.11      5.86 o
  -1   8  15      365.89      369.52     11.85 o
   0   8  15       17.78       22.47      4.04 o
   1   8  15       48.71       50.44      4.33 o
   2   8  15      327.17      317.66     15.01 o
   3   8  15      298.51      300.44     11.49 o
   4   8  15       14.48        3.26      6.05 o
   5   8  15       71.09       88.28      8.99 o
   6   8  15       13.54       14.72     10.30 o
   7   8  15       31.57       33.63     14.76 o
 -11   9  15        0.60        7.29      8.81 o
 -10   9  15        1.87        1.90      8.52 o
  -9   9  15       26.23       13.89      5.56 o
  -8   9  15       10.45        1.30      6.81 o
  -7   9  15        4.18        9.59      7.06 o
  -6   9  15        4.79        7.55      7.26 o
  -5   9  15      135.39      121.41      8.62 o
  -4   9  15      266.82      280.10     11.98 o
  -3   9  15       10.62        5.77      4.59 o
  -2   9  15       53.84       48.33      5.81 o
  -1   9  15       14.29       21.44      4.74 o
   0   9  15       60.06       52.75      5.24 o
   1   9  15       74.32       79.54      6.53 o
   2   9  15       48.77       31.93      7.11 o
   3   9  15        0.12        3.08      5.92 o
   4   9  15      136.13      133.73     18.53 o
   5   9  15        0.08       -7.32      9.84 o
   6   9  15        0.34        8.92     12.47 o
   7   9  15        5.43      -10.64     11.44 o
 -11  10  15       25.91       22.42     13.84 o
 -10  10  15        1.90       -4.68     11.78 o
  -9  10  15        1.33        7.31      9.14 o
  -8  10  15        0.51       -2.44      7.47 o
  -7  10  15        8.14        6.61      6.99 o
  -6  10  15        1.12        7.37      6.93 o
  -5  10  15       21.41       20.58      7.72 o
  -4  10  15      429.96      428.43     14.97 o
  -3  10  15       18.54       11.40      7.57 o
  -2  10  15      345.94      336.89     12.52 o
  -1  10  15       72.36       68.05      6.22 o
   0  10  15       26.58       29.87      5.60 o
   1  10  15        1.11       -2.37      3.49 o
   2  10  15       60.17       46.92      8.23 o
   3  10  15        0.01        2.10      6.41 o
   4  10  15       24.50       24.48     12.58 o
   5  10  15        2.42        5.49     12.35 o
   6  10  15       27.85       33.52     15.56 o
 -10  11  15        1.01        3.89     12.13 o
  -9  11  15       10.73       24.05      9.73 o
  -8  11  15       33.75       38.56      9.90 o
  -7  11  15      170.80      196.69     17.10 o
  -6  11  15       33.27       30.12      8.39 o
  -5  11  15        2.39        9.87      7.42 o
  -4  11  15      139.05      162.40     11.95 o
  -3  11  15       27.47       35.29      7.55 o
  -2  11  15        2.37       -4.42      4.42 o
  -1  11  15       18.48       18.74      5.00 o
   0  11  15       12.35        6.05      5.72 o
   1  11  15       68.07       59.51      5.70 o
   2  11  15       11.22        9.64      7.00 o
   3  11  15       22.87       29.46      9.27 o
   4  11  15        3.91        4.12     13.04 o
   5  11  15       28.01       25.05     14.07 o
  -9  12  15       78.79      111.88     18.30 o
  -8  12  15        0.49        0.45      8.53 o
  -7  12  15        0.81        4.94      8.51 o
  -6  12  15        0.71        2.72      7.44 o
  -5  12  15       22.30       28.01      8.57 o
  -4  12  15       51.47       46.98      8.98 o
  -3  12  15        0.46       -5.01      6.42 o
  -2  12  15       19.94       22.72      7.30 o
  -1  12  15        0.04        2.12      9.72 o
   0  12  15       12.12       10.12      4.93 o
   1  12  15       13.88        5.21      6.24 o
   2  12  15        5.06        0.21      7.20 o
   3  12  15       28.58       34.01     12.24 o
   4  12  15        0.92       11.78     14.64 o
  -8  13  15        0.05       11.44     11.33 o
  -7  13  15        2.38        5.58      8.60 o
  -6  13  15       52.51       34.05      9.53 o
  -5  13  15        9.83        5.05     16.02 o
  -4  13  15       58.08       53.26      9.28 o
  -3  13  15        2.43        2.30      6.73 o
  -2  13  15      164.08      174.30     12.34 o
  -1  13  15        8.14       12.40      6.78 o
   0  13  15       23.07       32.24      6.92 o
   1  13  15        1.54        1.94     12.93 o
   2  13  15        0.77       -4.14      6.75 o
   3  13  15        0.67       10.18     12.81 o
  -6  14  15        9.82       18.53      9.67 o
  -5  14  15      109.11      122.85     12.57 o
  -4  14  15      102.32      122.41     12.39 o
  -3  14  15       29.21       20.33      8.42 o
  -2  14  15       63.86       84.48     10.37 o
  -1  14  15       20.38       28.20      7.57 o
   0  14  15        0.03       -5.90      5.90 o
   1  14  15       26.63       12.24     14.64 o
 -12   0  16      594.17      653.52     67.49 o
 -10   0  16       22.25       20.90      6.25 o
  -8   0  16       12.79       20.30      5.41 o
  -6   0  16      789.46      785.67     18.97 o
  -4   0  16       10.66        8.56      3.68 o
  -2   0  16     2445.83     2384.15     77.56 o
   0   0  16      249.59      215.07     14.64 o
   2   0  16        0.83        2.17      5.83 o
   4   0  16      323.31      331.52     18.88 o
   6   0  16      310.35      320.88     20.02 o
   8   0  16        0.10       -5.03      8.69 o
 -13   1  16       23.66       27.46      7.98 o
 -12   1  16        0.06       -4.90      4.90 o
 -11   1  16       43.55       62.68      5.60 o
 -10   1  16      185.17      203.75      7.67 o
  -9   1  16      391.62      383.96      9.95 o
  -8   1  16      269.20      283.75      8.19 o
  -7   1  16       29.89       30.34      4.00 o
  -6   1  16        0.70        1.82      2.62 o
  -5   1  16      453.27      443.37      9.52 o
  -4   1  16        0.07        3.74      3.17 o
  -3   1  16      386.10      353.12     10.10 o
  -2   1  16      474.57      501.69     16.86 o
  -1   1  16        8.40       -0.45      4.24 o
   0   1  16       61.53       64.94      9.09 o
   1   1  16       38.91       47.60      5.71 o
   2   1  16      129.71      164.90      8.99 o
   3   1  16       45.62       49.53      6.12 o
   4   1  16       48.61       53.54      6.42 o
   5   1  16        0.48       -0.69      4.95 o
   6   1  16      111.90      121.81     23.85 o
   7   1  16        3.39        5.64      5.91 o
   8   1  16       64.93       67.00      8.53 o
   9   1  16       35.53       36.29      8.69 o
 -13   2  16       59.53       60.81      9.26 o
 -12   2  16        1.25       -5.18      5.18 o
 -11   2  16      119.74      112.07      7.12 o
 -10   2  16        0.63       -3.98      3.98 o
  -9   2  16      108.69      122.48      6.48 o
  -8   2  16      707.69      693.89     13.18 o
  -7   2  16      312.34      302.08      7.87 o
  -6   2  16      144.95      136.55      4.97 o
  -5   2  16     1159.61     1150.97     18.56 o
  -4   2  16        1.18        0.22      2.97 o
  -3   2  16      176.23      161.60      7.12 o
  -2   2  16      569.76      525.40     12.90 o
  -1   2  16       54.60       56.52      6.40 o
   0   2  16      255.40      269.24     11.48 o
   1   2  16       11.11       -1.56      7.15 o
   2   2  16      278.26      227.60     11.10 o
   3   2  16      249.86      240.12     10.86 o
   4   2  16      303.61      266.89     11.51 o
   5   2  16       47.06       49.44      6.49 o
   6   2  16      149.01      182.17     11.90 o
   7   2  16       40.08       39.44      8.64 o
   8   2  16       34.33       43.20      7.71 o
   9   2  16       50.40       52.45      8.60 o
 -13   3  16        1.59       -0.28     11.55 o
 -12   3  16       24.38       33.47      6.72 o
 -11   3  16        0.03        0.55      5.20 o
 -10   3  16      102.12       85.78      6.27 o
  -9   3  16       13.22       19.20      4.40 o
  -8   3  16       19.94       16.62      3.90 o
  -7   3  16      821.39      798.42     14.97 o
  -6   3  16      414.95      419.66      8.51 o
  -5   3  16       88.25       79.36      5.31 o
  -4   3  16        0.61        2.92      3.20 o
  -3   3  16      716.93      693.22     14.38 o
  -2   3  16      591.94      581.54     14.10 o
  -1   3  16       71.35       70.60      3.66 o
   0   3  16       99.04      104.91      8.75 o
   1   3  16       47.28       39.32      5.59 o
   2   3  16      118.33      120.19     12.13 o
   3   3  16       25.18       25.96      4.94 o
   4   3  16      186.14      192.60     13.56 o
   5   3  16        1.54        0.41      4.35 o
   6   3  16        5.31        2.14      5.07 o
   7   3  16        7.21       -2.28      5.42 o
   8   3  16        4.95       -1.65      6.07 o
 -13   4  16       41.22       39.12      8.69 o
 -12   4  16       50.10       53.50      7.20 o
 -11   4  16       12.42       15.66      5.73 o
 -10   4  16       17.26       12.81      5.20 o
  -9   4  16       46.54       56.43      5.95 o
  -8   4  16      180.81      189.12      7.06 o
  -7   4  16       10.87       14.51      4.25 o
  -6   4  16        0.30       -0.58      2.07 o
  -5   4  16       27.73       28.82      4.29 o
  -4   4  16      232.38      233.02      8.10 o
  -3   4  16       76.73       68.08      4.67 o
  -2   4  16      101.31      121.64      5.52 o
  -1   4  16       20.92       17.77      3.02 o
   0   4  16       44.85       43.53      3.29 o
   1   4  16       60.93       57.87      4.93 o
   2   4  16      143.01      157.33      9.61 o
   3   4  16       10.43        4.54      4.12 o
   4   4  16       12.11       21.63      6.01 o
   5   4  16        6.26       -0.02      4.19 o
   6   4  16        0.41        8.36      5.21 o
   7   4  16        1.77        6.07      5.43 o
   8   4  16        0.39       -8.92      8.92 o
 -13   5  16       45.61       50.48     10.78 o
 -12   5  16       13.71       20.87      7.46 o
 -11   5  16       84.49       89.46      7.63 o
 -10   5  16       16.80       18.56      6.14 o
  -9   5  16      183.97      214.28      8.86 o
  -8   5  16        0.11       -0.60      3.15 o
  -7   5  16        1.30       -2.03      2.55 o
  -6   5  16      205.83      240.10     10.72 o
  -5   5  16      167.91      166.17      8.62 o
  -4   5  16        7.07        1.45      3.49 o
  -3   5  16       61.88       69.93      4.96 o
  -2   5  16      252.69      249.38      8.12 o
  -1   5  16      441.52      409.32     10.12 o
   0   5  16       60.68       54.26      3.86 o
   1   5  16        5.78       11.54      2.60 o
   2   5  16        6.31        4.80      2.78 o
   3   5  16       42.29       30.29      4.38 o
   4   5  16       30.54       27.80     10.87 o
   5   5  16      288.96      291.14     22.31 o
   6   5  16        0.05        0.69     10.18 o
   7   5  16       32.24       18.88     12.58 o
   8   5  16        1.65       -6.18     10.64 o
 -12   6  16        1.34       -6.19      6.19 o
 -11   6  16       51.43       46.75     10.13 o
 -10   6  16        3.16       -2.57      5.26 o
  -9   6  16       17.95       14.93      5.94 o
  -8   6  16       51.64       41.89      4.07 o
  -7   6  16        5.99        3.79      3.27 o
  -6   6  16        0.00        0.86      4.54 o
  -5   6  16       17.95       22.77      5.37 o
  -4   6  16       42.86       33.62      5.46 o
  -3   6  16        0.60        2.47      3.49 o
  -2   6  16       64.63       73.47      5.05 o
  -1   6  16       38.37       44.75      7.33 o
   0   6  16        0.00       -3.70      3.91 o
   1   6  16       99.61       90.46      4.49 o
   2   6  16      136.12      122.81     22.54 o
   3   6  16      365.90      376.34     13.80 o
   4   6  16       11.82       -1.03      9.15 o
   5   6  16        5.85        7.09     10.64 o
   6   6  16       13.55        5.83     11.44 o
   7   6  16       92.06      103.53     17.27 o
   8   6  16        0.42       -3.43     11.21 o
 -12   7  16        0.53       12.33      8.98 o
 -11   7  16       78.22       95.46     12.41 o
 -10   7  16      122.38      112.96      8.62 o
  -9   7  16        0.12       -0.86      3.67 o
  -8   7  16        0.38       -0.93      3.03 o
  -7   7  16       73.54       84.37      7.72 o
  -6   7  16      150.42      153.06      9.27 o
  -5   7  16       21.11       21.96      5.30 o
  -4   7  16        6.98       11.08      4.79 o
  -3   7  16      802.64      754.59     19.24 o
  -2   7  16      515.54      499.22     14.52 o
  -1   7  16        5.92        6.57      3.46 o
   0   7  16       38.28       50.12      4.34 o
   1   7  16       10.20       -2.11      3.34 o
   2   7  16        3.53        4.81      4.47 o
   3   7  16        6.23        5.26      6.01 o
   4   7  16      167.62      180.26     10.29 o
   5   7  16      146.04      167.73      8.14 o
   6   7  16        2.60        3.78     11.10 o
   7   7  16       37.71       50.11     15.10 o
 -11   8  16       39.94       46.24     10.96 o
 -10   8  16       34.98       36.75      9.54 o
  -9   8  16        2.85        8.85      4.90 o
  -8   8  16       25.77       23.88      8.15 o
  -7   8  16      187.34      191.15     13.21 o
  -6   8  16        5.03       -4.13      4.74 o
  -5   8  16      105.57      119.88      8.46 o
  -4   8  16      423.41      447.73     14.64 o
  -3   8  16        4.51        7.97      4.73 o
  -2   8  16      155.46      160.58      8.47 o
  -1   8  16        0.07       -3.57      3.57 o
   0   8  16       58.91       64.04      5.28 o
   1   8  16       89.40       85.87      5.45 o
   2   8  16      119.56      116.28      9.31 o
   3   8  16       33.51       35.50      7.06 o
   4   8  16       45.17       45.22     16.07 o
   5   8  16       11.38        4.58      5.65 o
   6   8  16        4.74        2.86     11.90 o
   7   8  16        0.06       -1.26     12.81 o
 -11   9  16        8.16       14.96      9.59 o
 -10   9  16        3.21       -2.01      8.21 o
  -9   9  16       18.95       28.88      8.21 o
  -8   9  16       50.44       51.99      9.76 o
  -7   9  16       45.47       62.94      9.48 o
  -6   9  16      156.03      181.72     23.85 o
  -5   9  16        3.87       -4.84      4.84 o
  -4   9  16       71.92       66.35      7.07 o
  -3   9  16      150.66      174.56     14.13 o
  -2   9  16       30.73       27.12      5.25 o
  -1   9  16       26.34       28.12      5.07 o
   0   9  16        5.90        3.35      4.08 o
   1   9  16        8.65       11.68      6.03 o
   2   9  16       17.96       19.16      6.45 o
   3   9  16        0.13        2.05      5.08 o
   4   9  16        0.08       10.75     12.01 o
   5   9  16       21.68        4.00     12.47 o
   6   9  16       43.64       39.58     15.79 o
 -10  10  16       10.91       13.17      9.28 o
  -9  10  16        0.18        6.32     14.87 o
  -8  10  16       36.91       43.14      9.95 o
  -7  10  16      103.27      106.19     11.42 o
  -6  10  16       16.46        7.60      7.55 o
  -5  10  16      328.27      344.61     25.40 o
  -4  10  16       24.85       33.34      9.93 o
  -3  10  16        2.77       -4.77      4.77 o
  -2  10  16       16.19        4.31      4.78 o
  -1  10  16       77.90       84.50      6.71 o
   0  10  16        8.68        5.92      4.16 o
   1  10  16        6.71        9.25      6.45 o
   2  10  16       11.38       -2.01      9.21 o
   3  10  16       47.83       53.70      8.75 o
   4  10  16       74.77       93.00     18.07 o
   5  10  16       11.39        6.52     13.38 o
  -9  11  16       45.44       59.16     11.30 o
  -8  11  16       41.43       55.02     10.55 o
  -7  11  16       39.22       48.93     10.06 o
  -6  11  16        0.80        3.55      7.56 o
  -5  11  16      177.38      177.51     12.93 o
  -4  11  16       16.76       16.89      7.57 o
  -3  11  16       43.18       37.12      6.67 o
  -2  11  16       28.16       32.96      6.74 o
  -1  11  16       31.25       40.49      5.84 o
   0  11  16       20.73       21.62      5.03 o
   1  11  16        1.37       -6.25      7.55 o
   2  11  16       12.46       15.09      7.14 o
   3  11  16        3.19       19.45     13.38 o
   4  11  16       23.23       19.33     14.99 o
   5  11  16        0.02       -0.57     13.27 o
  -8  12  16        1.71        5.40      8.38 o
  -7  12  16       39.89       66.89     11.23 o
  -6  12  16       21.00       25.44     11.55 o
  -5  12  16       23.48       48.27      9.56 o
  -4  12  16       56.57       61.54     24.48 o
  -3  12  16        1.48       -1.61     11.50 o
  -2  12  16        4.73        0.37      5.98 o
  -1  12  16        0.01       -0.19      5.38 o
   0  12  16       36.83       28.39      5.51 o
   1  12  16        0.09        6.54     14.47 o
   2  12  16        1.92        0.57     12.93 o
   3  12  16       30.23       29.06     15.33 o
  -7  13  16       21.34       30.64     10.14 o
  -6  13  16       17.92       15.27      9.20 o
  -5  13  16        4.32        8.00      8.09 o
  -4  13  16       11.44        6.43      7.55 o
  -3  13  16        0.02        6.34      7.49 o
  -2  13  16       38.11       34.09      8.05 o
  -1  13  16        0.33        0.61     10.12 o
   0  13  16        1.77       -4.08      5.64 o
   1  13  16        8.82       16.82     14.07 o
   2  13  16        0.07        9.72     13.96 o
  -4  14  16       44.38       55.51     10.36 o
  -3  14  16        3.98       19.16     12.64 o
  -2  14  16       25.63       22.18      7.77 o
  -1  14  16        0.02       -3.47      6.46 o
 -13   0  17       19.57       41.07     15.44 o
 -11   0  17      165.37      172.14     13.21 o
  -9   0  17      218.24      187.73     29.51 o
  -7   0  17      237.03      207.89     13.56 o
  -5   0  17      111.54      112.68      8.18 o
  -3   0  17       56.52       47.36      9.72 o
  -1   0  17      150.21      168.16     13.50 o
   1   0  17      317.48      238.63     15.56 o
   3   0  17     1382.11     1287.42     46.56 o
   5   0  17       74.28       64.75     10.52 o
   7   0  17       25.83       17.05      9.27 o
 -13   1  17       10.38       11.54     11.10 o
 -12   1  17      195.70      201.82     10.69 o
 -11   1  17        0.13       -0.38      4.62 o
 -10   1  17       21.95       17.34      4.86 o
  -9   1  17        0.20        1.14      3.89 o
  -8   1  17       39.23       35.22      4.47 o
  -7   1  17        0.01       -1.23      4.07 o
  -6   1  17       38.06       33.94      4.32 o
  -5   1  17       21.96       24.99      2.68 o
  -4   1  17      213.10      196.76      8.95 o
  -3   1  17       23.10       23.94      3.06 o
  -2   1  17       57.53       59.67     11.50 o
  -1   1  17       61.39       90.75      7.39 o
   0   1  17      282.12      294.93     12.55 o
   1   1  17      338.25      401.13     23.79 o
   2   1  17       10.32        5.00      4.82 o
   3   1  17        0.24       -1.91      4.50 o
   4   1  17        2.49        7.44      5.03 o
   5   1  17      428.83      430.86     15.82 o
   6   1  17       78.62       74.42      7.90 o
   7   1  17       13.86        9.03      5.98 o
   8   1  17        7.64       -2.81      6.27 o
 -13   2  17       12.32       12.12      7.60 o
 -12   2  17      271.83      304.61     12.73 o
 -11   2  17      152.39      161.17      8.27 o
 -10   2  17      384.92      398.55     11.69 o
  -9   2  17       47.06       46.38      5.19 o
  -8   2  17      284.19      300.39      8.31 o
  -7   2  17       59.71       62.76      4.90 o
  -6   2  17       54.32       52.18      3.60 o
  -5   2  17       34.03       34.49      5.08 o
  -4   2  17       83.23       76.13      5.76 o
  -3   2  17      486.77      486.23     12.88 o
  -2   2  17       67.04       51.99      6.65 o
  -1   2  17       71.30       70.24     10.81 o
   0   2  17      191.91      167.42     16.36 o
   1   2  17      195.05      165.19     10.47 o
   2   2  17       86.16       91.46      7.26 o
   3   2  17      270.21      283.76     14.76 o
   4   2  17       18.29       25.82      5.52 o
   5   2  17      113.19      118.57      8.57 o
   6   2  17        2.36        5.15      7.55 o
   7   2  17        1.76       -5.35      5.35 o
   8   2  17       30.16       21.02      7.95 o
 -13   3  17       73.44       86.58     10.37 o
 -12   3  17       21.81       39.36      7.76 o
 -11   3  17       18.14       15.54      5.74 o
 -10   3  17      176.80      180.92      8.17 o
  -9   3  17      563.98      589.91     13.78 o
  -8   3  17       90.98      115.22      5.41 o
  -7   3  17       34.65       36.58      3.77 o
  -6   3  17      114.71      120.30      4.10 o
  -5   3  17      443.75      424.66     11.36 o
  -4   3  17      134.89      122.40      7.50 o
  -3   3  17      255.52      269.52      8.12 o
  -2   3  17      552.91      537.92     11.43 o
  -1   3  17        8.38        9.37      5.06 o
   0   3  17      130.70      116.68     11.50 o
   1   3  17      122.06      127.88      8.52 o
   2   3  17      102.85       97.68      7.26 o
   3   3  17       39.94       60.21      9.09 o
   4   3  17       70.43       76.61      6.82 o
   5   3  17        1.55       -4.50      5.55 o
   6   3  17      140.57      135.92      9.35 o
   7   3  17      112.31      110.97      8.89 o
   8   3  17       25.19       25.89      8.12 o
 -13   4  17       21.76       12.55      7.37 o
 -12   4  17       49.82       54.72     10.67 o
 -11   4  17       21.04       18.84      5.77 o
 -10   4  17       57.65       60.24      5.83 o
  -9   4  17        0.91        5.86      3.85 o
  -8   4  17       36.71       34.37      4.90 o
  -7   4  17        0.78       -2.57      2.57 o
  -6   4  17       54.48       51.05      6.20 o
  -5   4  17      240.76      247.23      8.91 o
  -4   4  17       41.77       44.87      4.56 o
  -3   4  17        1.64        1.32      3.10 o
  -2   4  17      184.02      186.62      6.79 o
  -1   4  17       26.24       28.10      3.22 o
   0   4  17      125.03      122.77      5.55 o
   1   4  17       45.65       50.31      5.88 o
   2   4  17       55.17       62.34     11.95 o
   3   4  17      137.18      146.44      8.33 o
   4   4  17       76.70       77.27     13.67 o
   5   4  17       37.24       39.02      6.41 o
   6   4  17       47.73       26.77     11.55 o
   7   4  17       98.85       85.23     15.44 o
   8   4  17       29.55       29.63     13.38 o
 -12   5  17       48.14       42.11      8.86 o
 -11   5  17        2.71        4.74      6.61 o
 -10   5  17      109.08      117.06      8.96 o
  -9   5  17       20.13       21.89      4.26 o
  -8   5  17       14.57       14.59      3.49 o
  -7   5  17        9.55        6.12      3.47 o
  -6   5  17       30.95       31.20      5.77 o
  -5   5  17       69.27       79.77      6.93 o
  -4   5  17       97.45       91.18      5.91 o
  -3   5  17      344.56      315.32     10.70 o
  -2   5  17        0.12       -0.81      3.07 o
  -1   5  17       82.29       80.30      4.74 o
   0   5  17       18.30       16.87      3.24 o
   1   5  17        1.31        4.01      2.87 o
   2   5  17      643.74      629.18     18.33 o
   3   5  17        0.04        3.69      6.29 o
   4   5  17      319.51      344.68     24.14 o
   5   5  17       25.96       37.75     12.13 o
   6   5  17       12.17        4.69     11.44 o
   7   5  17       26.01       21.05     13.04 o
 -12   6  17       10.49       16.35      7.79 o
 -11   6  17       25.69       26.96      9.67 o
 -10   6  17       10.53       20.74      8.89 o
  -9   6  17        0.04        0.61      3.73 o
  -8   6  17       13.72        6.18      2.90 o
  -7   6  17        0.24       -2.99      5.44 o
  -6   6  17        7.77        3.71      4.97 o
  -5   6  17       33.09       42.66      6.12 o
  -4   6  17       39.64       33.46      5.61 o
  -3   6  17        8.43       13.85      4.64 o
  -2   6  17      272.05      271.48      8.76 o
  -1   6  17        1.55        2.66      3.14 o
   0   6  17      283.06      282.22      8.16 o
   1   6  17       35.59       35.38      3.48 o
   2   6  17      134.31      130.79      8.30 o
   3   6  17       12.25       22.54     11.33 o
   4   6  17      946.83      985.53     44.84 o
   5   6  17       12.12       19.91     11.90 o
   6   6  17      138.28      146.66     18.53 o
   7   6  17        7.26       -6.64     11.33 o
 -11   7  17       32.84       35.21     10.16 o
 -10   7  17      133.27      152.40     16.70 o
  -9   7  17       74.84       74.83      6.91 o
  -8   7  17       21.61       14.72      8.06 o
  -7   7  17       20.90       17.82      5.96 o
  -6   7  17      209.38      201.94     18.84 o
  -5   7  17      316.21      315.00     12.69 o
  -4   7  17       14.42        8.90      6.03 o
  -3   7  17       69.90       82.91      6.79 o
  -2   7  17       71.50       56.95      5.79 o
  -1   7  17       48.52       43.44      4.41 o
   0   7  17       40.96       42.19      4.09 o
   1   7  17       10.40       12.23      3.02 o
   2   7  17      155.91      146.94     18.25 o
   3   7  17       21.30       22.01      5.55 o
   4   7  17      159.22      196.95      8.71 o
   5   7  17        7.34       31.34     13.38 o
   6   7  17        1.35       -4.35     12.35 o
 -11   8  17       27.10       19.33      9.61 o
 -10   8  17        4.85        3.98      5.17 o
  -9   8  17       42.35       45.91      4.97 o
  -8   8  17       30.09       10.01      7.52 o
  -7   8  17        0.46        0.79      5.75 o
  -6   8  17       17.83       12.94      5.67 o
  -5   8  17      130.32      122.31      8.60 o
  -4   8  17       26.36       36.08      6.11 o
  -3   8  17        3.45        1.18      4.69 o
  -2   8  17       54.89       67.47      6.17 o
  -1   8  17       62.01       72.80      8.13 o
   0   8  17       36.08       32.17     12.26 o
   1   8  17       20.76       15.31      6.11 o
   2   8  17       66.77       73.99      6.36 o
   3   8  17        9.03        9.89      6.37 o
   4   8  17        2.39        4.61      5.54 o
   5   8  17       82.60       85.80     16.93 o
   6   8  17       29.51       30.32     14.76 o
 -10   9  17       62.85       56.68     11.37 o
  -9   9  17       27.11       29.52     17.39 o
  -8   9  17        4.18       11.97      8.03 o
  -7   9  17        2.37        4.41      7.42 o
  -6   9  17      167.40      222.22     11.68 o
  -5   9  17       98.72      121.14      9.63 o
  -4   9  17        0.35        2.03      5.00 o
  -3   9  17       27.35       29.90      5.73 o
  -2   9  17      339.71      306.67     11.85 o
  -1   9  17      105.11       95.87      6.93 o
   0   9  17        0.39        3.22      6.79 o
   1   9  17        0.56        1.93      5.64 o
   2   9  17       15.49       22.31      7.21 o
   3   9  17       34.08       21.05     13.04 o
   4   9  17        0.01        6.75     12.70 o
   5   9  17        6.59        7.78     13.04 o
 -10  10  17       25.89       29.42     13.44 o
  -9  10  17       43.12       44.28     10.82 o
  -8  10  17       15.05       -1.34      7.99 o
  -7  10  17       99.30       84.21     11.16 o
  -6  10  17        8.18       -0.93      6.96 o
  -5  10  17       34.85       28.01      8.13 o
  -4  10  17       23.55       36.04      6.63 o
  -3  10  17      117.45      128.86      8.69 o
  -2  10  17        6.86       -3.66      4.52 o
  -1  10  17        7.24        2.68      8.08 o
   0  10  17       74.75       74.32      6.13 o
   1  10  17       61.66       67.34      9.26 o
   2  10  17        1.25       -6.06     11.21 o
   3  10  17      122.41      108.33     18.07 o
   4  10  17       59.99       71.84     17.85 o
   5  10  17       30.43        6.18     14.87 o
  -9  11  17       12.75       -0.53      8.69 o
  -8  11  17       43.35       33.18     12.01 o
  -7  11  17        0.88        4.90      7.85 o
  -6  11  17        5.64       16.70      8.05 o
  -5  11  17       63.00       66.40      9.62 o
  -4  11  17       58.27       58.40      8.97 o
  -3  11  17       14.14       11.36      5.61 o
  -2  11  17        0.05       -0.94      4.99 o
  -1  11  17        0.03       -2.12      4.60 o
   0  11  17        6.29       11.91      7.41 o
   1  11  17       15.88       15.29      7.45 o
   2  11  17        9.66        9.04     11.90 o
   3  11  17       46.21       29.29     14.64 o
   4  11  17       14.41       26.08     15.21 o
  -7  12  17      122.79      138.56     13.59 o
  -6  12  17        4.72        8.48      8.29 o
  -5  12  17       34.28       50.99      9.59 o
  -4  12  17      139.81      134.21     24.02 o
  -3  12  17       55.82       73.72      9.52 o
  -2  12  17       14.87       10.33      9.84 o
  -1  12  17        5.28       -0.61      7.24 o
   0  12  17       17.28       15.69      7.40 o
   1  12  17       30.09       15.10     12.81 o
   2  12  17        1.86        7.21     13.50 o
  -5  13  17        5.20       12.19     10.24 o
  -4  13  17        0.00        2.12      8.69 o
  -3  13  17        3.12        4.38      7.47 o
  -2  13  17       35.35       26.39      8.00 o
  -1  13  17       32.69       39.49      7.76 o
   0  13  17       17.63       14.41     14.30 o
 -12   0  18       60.41       57.28     10.46 o
 -10   0  18      323.84      279.31     15.73 o
  -8   0  18       25.69       27.57      6.78 o
  -6   0  18       27.97       27.36      5.33 o
  -4   0  18      614.12      571.76     28.14 o
  -2   0  18      567.17      517.19     25.85 o
   0   0  18     1312.16     1191.33     44.16 o
   2   0  18       68.53       69.90     10.52 o
   4   0  18       35.36       41.30      9.61 o
   6   0  18        0.47       -1.03      7.89 o
 -13   1  18        3.79       -2.60      8.55 o
 -12   1  18        2.99       -3.55      6.33 o
 -11   1  18       17.19       25.81      6.11 o
 -10   1  18       35.49       34.57      6.08 o
  -9   1  18      115.92      116.14     10.19 o
  -8   1  18      208.94      198.09      7.56 o
  -7   1  18       86.44       83.21      4.84 o
  -6   1  18       63.94       71.68      4.03 o
  -5   1  18        2.55        6.20      3.78 o
  -4   1  18      249.82      244.35     10.65 o
  -3   1  18       11.18        8.92      5.62 o
  -2   1  18      384.51      443.04     16.70 o
  -1   1  18       78.44       70.94      7.47 o
   0   1  18        2.50        8.33      5.13 o
   1   1  18      127.38      149.33     13.27 o
   2   1  18      337.79      305.79     12.92 o
   3   1  18       58.95       57.94      6.69 o
   4   1  18       55.01       50.58      6.97 o
   5   1  18       20.76       14.92     16.42 o
   6   1  18        0.09       -0.86      5.55 o
   7   1  18       23.00       23.49      6.87 o
 -12   2  18        0.76        3.75     11.90 o
 -11   2  18      341.82      354.28     13.02 o
 -10   2  18       26.87       30.92      5.78 o
  -9   2  18       34.35       43.25      5.63 o
  -8   2  18       16.71       16.44      3.75 o
  -7   2  18      155.34      154.65      5.96 o
  -6   2  18      258.52      269.06      7.86 o
  -5   2  18       55.70       49.82      5.50 o
  -4   2  18       21.62       21.46      4.57 o
  -3   2  18      159.49      140.68      6.26 o
  -2   2  18       98.91      102.10      8.44 o
  -1   2  18       48.45       42.96      9.21 o
   0   2  18       60.88       66.67     16.02 o
   1   2  18       81.81       97.98      7.83 o
   2   2  18       95.67       95.91     13.50 o
   3   2  18       25.31       25.93      5.74 o
   4   2  18        2.75       -1.92      4.76 o
   5   2  18       52.44       47.80      6.87 o
   6   2  18        0.91        4.23      5.43 o
   7   2  18        2.14       16.69      6.32 o
 -12   3  18      317.59      372.61     20.91 o
 -11   3  18        0.01       -5.54      5.54 o
 -10   3  18      109.76      110.83      7.05 o
  -9   3  18       98.01      118.33      7.32 o
  -8   3  18      164.26      169.04      6.77 o
  -7   3  18       28.14       25.59      3.24 o
  -6   3  18      297.54      311.60     12.95 o
  -5   3  18        1.77        3.37      3.42 o
  -4   3  18       37.35       45.24      4.80 o
  -3   3  18      133.89      137.24     13.88 o
  -2   3  18       52.26       50.59      4.16 o
  -1   3  18       12.38        7.83      5.22 o
   0   3  18        5.74        1.37      4.86 o
   1   3  18      149.91      135.55      8.87 o
   2   3  18       50.07       42.26      6.92 o
   3   3  18      189.93      187.60     14.64 o
   4   3  18       15.09       10.98     11.95 o
   5   3  18       58.77       66.51      7.03 o
   6   3  18      177.64      191.46     14.53 o
   7   3  18       18.14       12.70     10.98 o
 -12   4  18        4.39        9.42      7.60 o
 -11   4  18       26.92       38.13      8.04 o
 -10   4  18       46.39       68.69      6.06 o
  -9   4  18      225.73      219.59      7.50 o
  -8   4  18      115.34      133.72      5.86 o
  -7   4  18        3.35       -1.24      4.84 o
  -6   4  18       10.82        5.34      4.75 o
  -5   4  18       10.31       12.90      4.03 o
  -4   4  18      115.95      112.31      6.12 o
  -3   4  18      110.88       96.32      5.44 o
  -2   4  18      179.97      165.08      6.33 o
  -1   4  18      405.26      416.53     13.72 o
   0   4  18       15.06       12.58      5.20 o
   1   4  18        0.87       -0.77      4.36 o
   2   4  18        1.99        3.47      4.49 o
   3   4  18       67.49       65.18      6.42 o
   4   4  18      495.39      459.55     15.41 o
   5   4  18      109.18       90.14     14.64 o
   6   4  18        0.32        7.32     10.98 o
   7   4  18        8.24       -0.57     10.98 o
 -12   5  18       14.87        3.85      7.54 o
 -11   5  18       12.44       21.56      7.36 o
 -10   5  18       60.51       63.98      8.83 o
  -9   5  18       50.08       34.82      6.32 o
  -8   5  18        5.64        4.14      2.76 o
  -7   5  18      101.71       88.10      7.91 o
  -6   5  18      407.15      418.09     16.55 o
  -5   5  18      245.72      236.91     10.85 o
  -4   5  18       16.42       18.90      4.21 o
  -3   5  18      168.57      188.82      7.56 o
  -2   5  18        8.50        8.52      3.47 o
  -1   5  18      455.34      464.23     10.90 o
   0   5  18        1.07       -2.79      2.79 o
   1   5  18      479.44      506.44     16.59 o
   2   5  18       21.31       17.86      4.65 o
   3   5  18      163.44      163.47     18.19 o
   4   5  18       59.48       64.18     13.96 o
   5   5  18        1.38       -9.61      9.61 o
   6   5  18       64.09       45.87     13.50 o
   7   5  18        0.07        2.17     11.78 o
 -11   6  18        1.89        4.84      6.45 o
 -10   6  18        7.08       18.59     14.07 o
  -9   6  18       23.09       18.50      5.67 o
  -8   6  18        1.58        0.30      5.34 o
  -7   6  18      162.07      136.62      9.37 o
  -6   6  18       24.61       17.11      5.77 o
  -5   6  18        7.59       11.79      5.25 o
  -4   6  18        6.20        4.30      4.55 o
  -3   6  18      580.04      597.19     16.63 o
  -2   6  18       14.26        9.33      3.62 o
  -1   6  18      424.02      425.13     10.79 o
   0   6  18        3.41        0.34      2.78 o
   1   6  18       56.90       67.40      7.28 o
   2   6  18      208.68      189.90     18.53 o
   3   6  18      428.67      446.95     28.60 o
   4   6  18       28.04       44.61     14.30 o
   5   6  18        2.10       -1.60     11.44 o
   6   6  18       33.22       30.89     13.16 o
 -11   7  18       22.02       11.12      9.81 o
 -10   7  18       55.48       56.90      6.96 o
  -9   7  18       42.93       42.01      6.87 o
  -8   7  18       56.44       56.65      7.80 o
  -7   7  18       15.54       19.31      8.36 o
  -6   7  18      105.24      106.01      8.73 o
  -5   7  18      467.11      460.91     15.53 o
  -4   7  18        2.14       -0.43      4.66 o
  -3   7  18       80.86       75.93     10.04 o
  -2   7  18       19.46       13.49      4.64 o
  -1   7  18       56.07       54.19      4.70 o
   0   7  18       43.47       43.84      4.16 o
   1   7  18       77.46       96.57      6.40 o
   2   7  18        1.75        2.82      4.81 o
   3   7  18      237.60      261.86     25.28 o
   4   7  18       35.89       82.48     16.13 o
   5   7  18        4.96       -2.40     12.47 o
   6   7  18       22.54       13.61     13.50 o
 -10   8  18       70.01       79.97     12.07 o
  -9   8  18        0.32       -5.03      7.77 o
  -8   8  18        0.17        1.79      8.69 o
  -7   8  18        0.01       -1.46      5.41 o
  -6   8  18        6.09       -1.22      5.44 o
  -5   8  18       31.88       42.59      6.55 o
  -4   8  18       34.28       40.88      6.24 o
  -3   8  18        0.04       -5.37      6.50 o
  -2   8  18       18.33       11.00      4.60 o
  -1   8  18       58.31       47.24      6.45 o
   0   8  18       38.61       36.49      7.74 o
   1   8  18       10.77       15.07      5.84 o
   2   8  18       55.60       54.24      7.90 o
   3   8  18       20.56       12.03      7.26 o
   4   8  18      186.12      181.78     21.51 o
   5   8  18      112.02       80.54     17.39 o
 -10   9  18       10.97       12.48      9.81 o
  -9   9  18      146.96      173.34     25.05 o
  -8   9  18        2.41       -3.34     12.98 o
  -7   9  18        2.59       12.48      7.83 o
  -6   9  18      209.40      212.30     20.78 o
  -5   9  18      240.81      224.01     11.53 o
  -4   9  18        9.64        5.95      5.08 o
  -3   9  18       13.55        7.74      4.88 o
  -2   9  18        1.12        4.07      4.44 o
  -1   9  18        0.95        2.10      4.19 o
   0   9  18       16.00       13.89      4.19 o
   1   9  18        4.55       -6.41      6.52 o
   2   9  18        5.71        6.41     12.01 o
   3   9  18      141.11      158.90     20.48 o
   4   9  18       28.01       51.82     16.02 o
  -9  10  18       31.94       19.40     14.70 o
  -8  10  18        0.15       -3.30     14.19 o
  -7  10  18       10.23       -0.32      7.72 o
  -6  10  18        1.80        4.50      7.36 o
  -5  10  18        0.15        4.94      5.84 o
  -4  10  18       96.63      111.44     10.92 o
  -3  10  18       90.29       83.12      7.59 o
  -2  10  18        0.09        7.16      4.83 o
  -1  10  18        2.16       10.14      4.70 o
   0  10  18       77.76       96.57     10.39 o
   1  10  18       78.52       64.98     15.90 o
   2  10  18       54.39       35.58     14.76 o
   3  10  18        1.18        3.55     12.93 o
  -8  11  18        0.01        0.76      8.33 o
  -7  11  18        0.50        0.65      8.03 o
  -6  11  18        4.43        7.92      9.27 o
  -5  11  18       11.28       13.16      7.83 o
  -4  11  18       42.54       52.30      8.96 o
  -3  11  18        2.13        5.62      5.37 o
  -2  11  18        0.17        5.51      7.36 o
  -1  11  18        6.17        2.66      4.96 o
   0  11  18        9.34       31.80     13.96 o
   1  11  18       19.21       14.87     13.27 o
   2  11  18      151.64      165.65     22.08 o
  -6  12  18        2.13       16.52      8.58 o
  -5  12  18       54.48       75.40     14.41 o
  -4  12  18       33.51       49.86      9.42 o
  -3  12  18       32.57       22.41      7.67 o
  -2  12  18        0.65       -5.31      8.16 o
  -1  12  18        0.36        0.31      5.95 o
   0  12  18       11.65       24.37     14.87 o
   1  12  18        6.25       13.96     14.64 o
 -11   0  19      110.97      103.50     11.89 o
  -9   0  19        8.78       -0.67      6.02 o
  -7   0  19        6.48        5.45      5.71 o
  -5   0  19        4.30        2.36      3.08 o
  -3   0  19      799.76      807.76     35.46 o
  -1   0  19       44.37       45.87      9.84 o
   1   0  19       50.01       47.47      9.38 o
   3   0  19       60.11       60.97     10.18 o
   5   0  19      178.41      156.04     14.30 o
   7   0  19       31.11       29.86     10.41 o
 -12   1  19        4.41        1.75      8.71 o
 -11   1  19      373.83      394.66     16.54 o
 -10   1  19        3.79        6.74      6.67 o
  -9   1  19        4.49       -2.97      4.26 o
  -8   1  19        1.88        0.17      3.30 o
  -7   1  19      184.92      197.70      6.73 o
  -6   1  19      149.02      146.05      6.65 o
  -5   1  19      105.07      111.19      6.61 o
  -4   1  19        5.04        4.37      5.74 o
  -3   1  19        8.35       14.90      6.30 o
  -2   1  19        7.71       11.80      9.67 o
  -1   1  19      150.40      156.83     19.28 o
   0   1  19        8.38        5.13      5.26 o
   1   1  19      276.94      265.27     12.48 o
   2   1  19      185.95      195.73     14.36 o
   3   1  19      124.51      104.45     14.41 o
   4   1  19        2.61        1.67      5.89 o
   5   1  19        0.30       -5.38      5.38 o
   6   1  19      112.26       97.98      9.09 o
 -12   2  19        5.52       21.45      9.62 o
 -11   2  19        0.23       -0.59      6.31 o
 -10   2  19       26.61       37.60      5.96 o
  -9   2  19        3.77       -1.77      4.72 o
  -8   2  19        3.81        0.95      3.30 o
  -7   2  19        7.98        7.23      2.86 o
  -6   2  19        0.75       -0.31      4.19 o
  -5   2  19       19.59       19.65      4.69 o
  -4   2  19      124.08      112.90      6.31 o
  -3   2  19        0.51        0.58      5.44 o
  -2   2  19      205.83      225.78     12.22 o
  -1   2  19      133.21      135.54      9.41 o
   0   2  19       73.31       80.25      9.04 o
   1   2  19       14.60       -1.07      4.88 o
   2   2  19      111.34      117.75     10.12 o
   3   2  19        3.65        3.67      5.14 o
   4   2  19       34.08       35.86      8.98 o
   5   2  19        0.65       -4.21      5.26 o
   6   2  19       29.81       27.80     10.24 o
 -12   3  19       50.15       61.98     11.65 o
 -11   3  19        1.04        7.19      8.90 o
 -10   3  19        2.00       -2.00      6.13 o
  -9   3  19       31.13       31.48      4.51 o
  -8   3  19      367.90      372.30      9.46 o
  -7   3  19        3.37       -1.96      4.54 o
  -6   3  19        2.06        4.75      4.64 o
  -5   3  19       11.36        6.12      8.75 o
  -4   3  19       30.27       26.59      4.86 o
  -3   3  19        0.03        0.74      3.40 o
  -2   3  19       21.99       24.63      6.49 o
  -1   3  19      148.81      161.34     11.10 o
   0   3  19       81.98       74.31      7.61 o
   1   3  19        6.11        2.38      5.05 o
   2   3  19       49.39       70.38     10.01 o
   3   3  19      178.15      200.94     10.43 o
   4   3  19       16.94       19.15      5.66 o
   5   3  19      132.48      142.44     10.70 o
   6   3  19      176.79      190.36     18.53 o
 -12   4  19        5.69       -2.71      8.89 o
 -11   4  19       69.70       79.11     11.73 o
 -10   4  19       74.37       88.49      9.28 o
  -9   4  19       10.07       13.81      4.77 o
  -8   4  19       25.96       29.47      3.12 o
  -7   4  19        2.05        7.52      7.42 o
  -6   4  19      206.03      218.06     11.67 o
  -5   4  19       26.45       13.48      4.28 o
  -4   4  19       42.66       44.50      4.60 o
  -3   4  19      112.24      102.17      5.51 o
  -2   4  19       18.01       16.43      4.16 o
  -1   4  19        0.03       -2.81      5.06 o
   0   4  19       50.78       56.48      6.94 o
   1   4  19      266.80      294.72     12.62 o
   2   4  19      276.57      252.63     11.64 o
   3   4  19      129.78      111.96      7.97 o
   4   4  19       29.92       20.82     11.21 o
   5   4  19      172.43      159.47     18.07 o
   6   4  19       10.50       -9.95      9.95 o
 -11   5  19        0.93        3.01      8.33 o
 -10   5  19       10.45        4.64      8.56 o
  -9   5  19       71.27       79.91      6.10 o
  -8   5  19       54.80       80.66      8.23 o
  -7   5  19        0.82       -4.01      7.26 o
  -6   5  19      158.87      159.45      9.47 o
  -5   5  19       10.08        5.79      6.21 o
  -4   5  19       31.51       35.34      4.73 o
  -3   5  19       10.81        7.74      4.31 o
  -2   5  19      335.56      349.85     11.89 o
  -1   5  19       31.72       34.99      5.68 o
   0   5  19        2.66        0.77      6.75 o
   1   5  19        1.57        1.94      5.61 o
   2   5  19       16.52        9.03      4.65 o
   3   5  19       20.66       26.08     12.13 o
   4   5  19        6.41        7.78     11.55 o
   5   5  19        6.64        1.72     11.55 o
   6   5  19       10.69       21.51     12.24 o
 -11   6  19        3.80        8.39      8.97 o
 -10   6  19      120.65      125.17      8.38 o
  -9   6  19        1.01       -1.45      6.18 o
  -8   6  19        0.26       -1.52      5.36 o
  -7   6  19        0.04       -4.95      5.11 o
  -6   6  19       40.66       33.33      6.38 o
  -5   6  19       14.89       13.24      5.45 o
  -4   6  19      200.21      189.92     10.55 o
  -3   6  19       20.89       11.78      6.50 o
  -2   6  19      197.84      189.40     13.36 o
  -1   6  19       13.98       13.22      3.51 o
   0   6  19      181.56      215.05      8.28 o
   1   6  19        1.40       -5.20      5.83 o
   2   6  19      108.31      109.71     16.70 o
   3   6  19        6.70       12.93     11.33 o
   4   6  19      151.03      125.95     18.30 o
   5   6  19       14.71       36.49     13.96 o
 -10   7  19        9.89       13.36      9.10 o
  -9   7  19       60.27       64.69     10.73 o
  -8   7  19      243.12      233.37     12.25 o
  -7   7  19        1.82        1.65      5.28 o
  -6   7  19       62.49       66.20      8.40 o
  -5   7  19       28.75       38.19      6.39 o
  -4   7  19       19.28       12.69      5.30 o
  -3   7  19        9.00        2.48      4.61 o
  -2   7  19       39.05       48.31      5.70 o
  -1   7  19       36.07       31.87      4.22 o
   0   7  19      112.01      125.88      5.94 o
   1   7  19      109.00      109.74     12.07 o
   2   7  19        0.37       -2.21      2.98 o
   3   7  19      128.55      129.27     18.42 o
   4   7  19        2.44       -0.46     11.90 o
   5   7  19        2.95        8.01     12.93 o
 -10   8  19        0.14       -8.00      8.00 o
  -9   8  19       74.89       77.97     11.68 o
  -8   8  19        0.12        3.57      7.57 o
  -7   8  19        8.73        5.72      6.11 o
  -6   8  19        0.51        3.66      5.58 o
  -5   8  19        4.36        5.91      5.61 o
  -4   8  19       17.60       19.80      5.66 o
  -3   8  19      123.01       99.43      7.62 o
  -2   8  19        0.07       -2.38      4.40 o
  -1   8  19       13.58       11.89      4.56 o
   0   8  19        8.00        4.09      5.60 o
   1   8  19      173.29      197.84     12.23 o
   2   8  19       11.58       10.22      5.47 o
   3   8  19       41.41       50.68     15.67 o
   4   8  19        5.33       -3.32     11.55 o
  -9   9  19        3.12       -7.97      8.53 o
  -8   9  19       88.30       77.12     11.42 o
  -7   9  19       34.37       30.09     12.53 o
  -6   9  19        2.58       14.49      6.28 o
  -5   9  19        8.56       10.60      5.95 o
  -4   9  19        0.16        1.09      5.24 o
  -3   9  19        0.60       -0.37      4.75 o
  -2   9  19        2.39        6.45      4.80 o
  -1   9  19       29.65       26.48      6.54 o
   0   9  19       55.24       74.70     16.13 o
   1   9  19       25.49       -1.49     12.24 o
   2   9  19      117.69      129.15     20.02 o
   3   9  19      118.91      134.07     20.02 o
  -8  10  19       24.67       18.02      9.61 o
  -7  10  19       15.86       14.56     10.24 o
  -6  10  19       44.41       64.55     21.45 o
  -5  10  19       92.55       98.77      8.99 o
  -4  10  19       12.08       13.78      6.65 o
  -3  10  19      197.11      190.77     10.43 o
  -2  10  19       34.84       41.00      6.22 o
  -1  10  19       18.41       11.62      5.96 o
   0  10  19        2.75        9.84     12.93 o
   1  10  19       23.47       35.81     15.56 o
   2  10  19       26.28       22.76     15.10 o
  -6  11  19        4.11       -0.77      8.22 o
  -5  11  19      137.19      127.20     11.98 o
  -4  11  19        0.00        8.14      5.96 o
  -3  11  19        4.53        6.63      6.20 o
  -2  11  19       14.33       27.14      7.08 o
  -1  11  19       47.58       42.10     15.90 o
   0  11  19        0.79       16.59     14.19 o
   1  11  19       56.17       34.66     16.59 o
  -4  12  19       61.65       75.14     12.76 o
  -3  12  19       31.65       46.92      9.78 o
  -2  12  19        3.84        5.67      7.09 o
 -12   0  20       43.29       52.97     16.36 o
 -10   0  20       36.18       45.07     13.73 o
  -8   0  20        0.37        3.23      9.38 o
  -6   0  20      127.51      140.90      6.78 o
  -4   0  20      267.16      296.86     20.93 o
  -2   0  20       17.05       10.64      8.35 o
   0   0  20        1.45        4.12      8.24 o
   2   0  20       38.60       31.92      9.15 o
   4   0  20       56.74       47.93     10.30 o
   6   0  20      122.10      101.24     12.93 o
 -11   1  20       28.54       45.42     10.84 o
 -10   1  20        2.31       11.89      6.03 o
  -9   1  20       53.75       47.86      5.64 o
  -8   1  20      188.95      201.84      7.52 o
  -7   1  20       75.58       72.74      4.29 o
  -6   1  20       85.90       87.23      6.67 o
  -5   1  20       57.89       56.44      3.60 o
  -4   1  20       53.54       51.59     12.24 o
  -3   1  20      145.14      126.17     10.16 o
  -2   1  20      222.25      204.06     12.12 o
  -1   1  20       70.87       65.91     11.04 o
   0   1  20      144.00      139.23      9.67 o
   1   1  20       50.54       52.47      7.07 o
   2   1  20       23.96       13.71      6.23 o
   3   1  20      123.57      124.37      9.72 o
   4   1  20       99.23      119.19      9.14 o
   5   1  20       30.05       28.72      6.70 o
   6   1  20       13.66       20.71      6.66 o
 -11   2  20       35.18       34.89     10.84 o
 -10   2  20       60.66       72.67      8.73 o
  -9   2  20        5.39       -4.59      5.31 o
  -8   2  20        9.70       12.28      3.37 o
  -7   2  20       16.96        2.31      5.18 o
  -6   2  20        2.00        2.47      4.46 o
  -5   2  20        3.22        2.51      3.80 o
  -4   2  20      121.56      139.36      8.79 o
  -3   2  20      137.63      144.08     17.85 o
  -2   2  20       42.91       43.10     20.93 o
  -1   2  20      497.92      426.56     17.22 o
   0   2  20       32.32       45.35      6.94 o
   1   2  20      245.26      225.17     15.16 o
   2   2  20       63.38       83.15      7.83 o
   3   2  20        1.96       -5.14      5.14 o
   4   2  20      107.67      101.81      8.33 o
   5   2  20       61.44       58.28      7.27 o
   6   2  20       92.17       74.93     13.84 o
 -11   3  20      133.42      120.77     13.75 o
 -10   3  20        0.17        7.08      6.42 o
  -9   3  20        9.01       17.93      4.89 o
  -8   3  20        1.43        2.45      2.43 o
  -7   3  20        2.01       -2.43      4.74 o
  -6   3  20        1.03       -3.91      4.42 o
  -5   3  20       70.42       60.61      6.14 o
  -4   3  20       91.46       93.06      6.28 o
  -3   3  20      130.69      117.42      9.90 o
  -2   3  20        1.09        3.78      5.80 o
  -1   3  20      145.58      139.39      9.92 o
   0   3  20      299.40      298.23     17.73 o
   1   3  20       56.90       47.97      7.04 o
   2   3  20      364.40      377.51     14.83 o
   3   3  20       98.83      101.03      8.30 o
   4   3  20        6.84       -5.09      5.09 o
   5   3  20       48.95       70.13     13.96 o
 -11   4  20        1.48        2.36      9.02 o
 -10   4  20       30.54       28.99      7.46 o
  -9   4  20       12.93       15.53      4.26 o
  -8   4  20        1.14       -5.39      5.39 o
  -7   4  20       74.79       74.68      7.71 o
  -6   4  20       44.32       23.18      5.71 o
  -5   4  20        0.73       -1.61      5.36 o
  -4   4  20      164.50      175.41     12.39 o
  -3   4  20       35.73       33.01      8.45 o
  -2   4  20      714.63      747.97     24.09 o
  -1   4  20      637.67      655.29     21.64 o
   0   4  20      144.42      156.87     10.25 o
   1   4  20      213.01      238.38     25.22 o
   2   4  20       98.26       93.17      7.78 o
   3   4  20       13.21        2.06     10.07 o
   4   4  20      101.89       69.55     13.61 o
   5   4  20       31.30       55.71     13.96 o
 -11   5  20       24.44       17.85      9.83 o
 -10   5  20        0.45        4.20      6.43 o
  -9   5  20      110.25      121.96      9.89 o
  -8   5  20       53.89       48.55      7.59 o
  -7   5  20        4.81        1.12      5.39 o
  -6   5  20       65.54       64.63      7.41 o
  -5   5  20      468.85      489.73     20.68 o
  -4   5  20        0.76       -3.65      3.65 o
  -3   5  20       51.28       43.63      4.64 o
  -2   5  20        1.44       -1.40      3.04 o
  -1   5  20       28.97       29.31      6.62 o
   0   5  20        2.98        5.47      5.52 o
   1   5  20       18.48       20.89      5.78 o
   2   5  20        0.04       14.19     10.98 o
   3   5  20        1.97        6.75     10.18 o
   4   5  20       11.47       10.07     10.98 o
   5   5  20      165.26      180.18     20.13 o
 -10   6  20        3.52        7.37      8.65 o
  -9   6  20       84.24       75.43      8.83 o
  -8   6  20        0.10        0.31      5.84 o
  -7   6  20      145.78      149.38     10.07 o
  -6   6  20        2.12        6.74      7.92 o
  -5   6  20       54.24       67.67      7.12 o
  -4   6  20        0.12       -1.22      4.57 o
  -3   6  20      402.81      428.17     13.87 o
  -2   6  20        1.04        3.42      3.48 o
  -1   6  20      122.27      116.54      6.14 o
   0   6  20        2.57        0.45      5.66 o
   1   6  20       48.07       39.01     12.93 o
   2   6  20       51.34       67.04     14.87 o
   3   6  20        2.18       -9.72      9.72 o
   4   6  20        3.17        3.20     10.64 o
 -10   7  20        0.15        0.50      8.77 o
  -9   7  20       17.41       25.21      9.67 o
  -8   7  20       10.58        0.69      5.68 o
  -7   7  20       19.65       17.86      6.51 o
  -6   7  20        1.07       -6.64      7.31 o
  -5   7  20      114.92      151.79      9.54 o
  -4   7  20        8.07        2.60      4.92 o
  -3   7  20      310.61      313.21     12.16 o
  -2   7  20       10.10       12.71      4.55 o
  -1   7  20        4.08        2.58      3.38 o
   0   7  20      113.53      100.26      6.32 o
   1   7  20       43.24       51.12     12.35 o
   2   7  20       11.89       34.09     13.50 o
   3   7  20        0.19      -10.87     10.87 o
   4   7  20        4.36        4.92     11.67 o
  -9   8  20        2.77       -6.82      8.31 o
  -8   8  20       42.62       24.69      9.09 o
  -7   8  20        4.95       -1.96      6.18 o
  -6   8  20      107.42      116.06      9.40 o
  -5   8  20       29.19       24.06      6.24 o
  -4   8  20       19.51       20.46      5.94 o
  -3   8  20       22.84       23.12      5.58 o
  -2   8  20      232.66      252.54     13.43 o
  -1   8  20      115.56      119.78      9.11 o
   0   8  20       29.13       51.48     15.67 o
   1   8  20       95.32      101.04      8.29 o
   2   8  20       69.74      112.34     18.42 o
   3   8  20       57.21       67.38     16.70 o
  -8   9  20        0.58        3.62      9.49 o
  -7   9  20        4.05        5.96      7.72 o
  -6   9  20       26.35       31.15      7.20 o
  -5   9  20        0.04       -3.07      5.70 o
  -4   9  20       22.17       16.52      6.03 o
  -3   9  20       36.98       45.23     11.90 o
  -2   9  20        4.87        1.16      8.52 o
  -1   9  20      195.43      216.75     14.81 o
   0   9  20      112.48      120.92     19.79 o
   1   9  20       17.95       30.09     14.64 o
   2   9  20       37.13       39.12     16.36 o
  -7  10  20        2.02        0.91      8.09 o
  -6  10  20       15.86       20.87      8.67 o
  -5  10  20        6.29        3.95      7.68 o
  -4  10  20       55.15       44.36      8.93 o
  -3  10  20        3.01        1.34      6.45 o
  -2  10  20        7.33       10.57      6.22 o
  -1  10  20       21.24       26.54     14.41 o
   0  10  20       49.49       41.53     16.13 o
   1  10  20        4.81        2.86     13.73 o
  -4  11  20       53.63       68.56      9.73 o
  -3  11  20        2.93        3.29      6.74 o
  -2  11  20        1.44       -0.77      6.16 o
 -11   0  21        0.04       -2.97     11.33 o
  -9   0  21      124.97      139.34     18.65 o
  -7   0  21        0.81       -3.25      3.25 o
  -5   0  21        4.26        5.26      9.49 o
  -3   0  21        0.22       -3.66      8.24 o
  -1   0  21       18.56       22.08      9.27 o
   1   0  21        6.32        3.09      8.24 o
   3   0  21       97.04      113.48     12.93 o
   5   0  21      181.71      184.06     15.67 o
 -11   1  21      128.68      187.03     38.78 o
 -10   1  21        1.18       -4.58      8.49 o
  -9   1  21       91.14       84.55     13.50 o
  -8   1  21       14.49        4.40      9.96 o
  -7   1  21        1.86        3.14      3.75 o
  -6   1  21       26.14       30.53      5.63 o
  -5   1  21       21.62       25.27      7.44 o
  -4   1  21      369.62      364.71     16.94 o
  -3   1  21       35.52       47.70      7.87 o
  -2   1  21        2.09        2.32      5.75 o
  -1   1  21       76.40       66.85     13.56 o
   0   1  21        0.13       -1.44      5.41 o
   1   1  21       19.19       42.80      9.61 o
   2   1  21      227.93      238.15     19.33 o
   3   1  21        1.73        7.13      5.89 o
   4   1  21        8.75       11.71      6.18 o
   5   1  21        7.44       19.06      6.32 o
 -11   2  21       30.13       37.22     10.75 o
 -10   2  21        2.99       -3.80      8.08 o
  -9   2  21        0.04        5.35      5.00 o
  -8   2  21       22.20       21.36      4.64 o
  -7   2  21       25.20       33.79      6.01 o
  -6   2  21       59.12       41.99      5.54 o
  -5   2  21        6.54        4.86      4.80 o
  -4   2  21        6.10        6.00      6.55 o
  -3   2  21       28.00       34.67      7.55 o
  -2   2  21      332.41      364.09     16.29 o
  -1   2  21      130.97      142.07     17.05 o
   0   2  21      125.44      124.04      9.56 o
   1   2  21      105.37      104.39      8.86 o
   2   2  21        7.36        4.50      5.66 o
   3   2  21      168.15      175.27     10.86 o
   4   2  21       74.44       85.37      8.21 o
 -10   3  21       12.11       -3.81      8.66 o
  -9   3  21        5.66       -6.83      7.60 o
  -8   3  21      103.52      105.51     10.50 o
  -7   3  21       36.00       43.93      7.71 o
  -6   3  21       78.12       91.54      7.26 o
  -5   3  21       14.72       13.00      4.56 o
  -4   3  21       72.28       56.81      7.84 o
  -3   3  21      245.99      233.33     13.79 o
  -2   3  21       20.39       23.94      7.11 o
  -1   3  21      340.66      367.30     16.05 o
   0   3  21        1.59       -2.48      5.78 o
   1   3  21       16.96       19.23     10.30 o
   2   3  21        2.78        2.28      5.35 o
   3   3  21       91.03       80.74      7.98 o
   4   3  21       67.29       55.83     12.47 o
 -10   4  21      171.52      206.63     16.18 o
  -9   4  21       40.99       36.13      9.64 o
  -8   4  21        0.54       10.37      8.03 o
  -7   4  21       52.74       56.11      8.21 o
  -6   4  21       40.31       42.49      6.30 o
  -5   4  21      230.93      252.90     10.86 o
  -4   4  21       46.81       53.11      5.61 o
  -3   4  21      259.78      294.02     25.85 o
  -2   4  21       72.23      101.45      9.65 o
  -1   4  21      185.42      192.70     11.84 o
   0   4  21      139.71      157.21     17.96 o
   1   4  21        2.41       -4.68     10.92 o
   2   4  21       17.94       19.38      5.93 o
   3   4  21       40.76       34.32     12.47 o
   4   4  21       39.54       42.21     12.93 o
 -10   5  21        8.95       10.17      9.34 o
  -9   5  21        4.81       -0.75     10.64 o
  -8   5  21       16.08       23.99     10.98 o
  -7   5  21       30.84       24.93     12.24 o
  -6   5  21        0.84        5.56      5.31 o
  -5   5  21        0.54       -4.31      4.31 o
  -4   5  21        1.09       -3.68      4.38 o
  -3   5  21        4.53        3.62      5.03 o
  -2   5  21       92.16      122.13     10.02 o
  -1   5  21       25.47       21.51      6.57 o
   0   5  21      132.89      138.49      9.56 o
   1   5  21        2.46        3.29      5.47 o
   2   5  21        0.37       -5.03      9.84 o
   3   5  21       38.85       24.82     12.13 o
   4   5  21       96.69      102.61     16.70 o
  -9   6  21        0.35        1.74      8.18 o
  -8   6  21        6.91       -2.80      7.49 o
  -7   6  21       25.25       30.12     23.11 o
  -6   6  21       82.44       95.01     12.07 o
  -5   6  21       10.81        0.75      5.00 o
  -4   6  21       53.82       58.06      8.24 o
  -3   6  21       21.10       15.46      5.22 o
  -2   6  21       44.08       34.58      6.76 o
  -1   6  21        5.76        0.03      5.46 o
   0   6  21      142.18      134.28      9.83 o
   1   6  21       33.35       38.21     13.04 o
   2   6  21       24.76       22.65     12.93 o
   3   6  21       51.25       65.66     15.44 o
  -9   7  21        0.57       -2.19      8.37 o
  -8   7  21        7.97       12.37      8.71 o
  -7   7  21        1.23       -1.04     16.02 o
  -6   7  21       78.70       97.95     11.04 o
  -5   7  21        6.05        6.60      7.30 o
  -4   7  21       11.89        1.14      6.68 o
  -3   7  21       15.71       27.87      9.21 o
  -2   7  21        6.99       -5.45      5.63 o
  -1   7  21       73.52       75.84      6.02 o
   0   7  21       80.62       98.15     16.82 o
   1   7  21        1.30        4.23     11.21 o
   2   7  21        5.09       11.67     12.58 o
  -8   8  21        3.99        2.52      8.19 o
  -7   8  21        5.87        8.49      9.27 o
  -6   8  21       37.78       28.29     14.70 o
  -5   8  21      110.73      128.33     11.98 o
  -4   8  21        0.01        1.40      6.93 o
  -3   8  21       22.63       22.92      7.57 o
  -2   8  21      202.62      235.17     13.52 o
  -1   8  21       70.92       88.66     17.85 o
   0   8  21        2.68        1.69      8.41 o
   1   8  21        0.86       -6.64     11.44 o
   2   8  21        1.29       -7.44     11.44 o
  -6   9  21       30.81       42.35     10.24 o
  -5   9  21        1.27       -0.59      7.32 o
  -4   9  21      134.19      151.64     12.08 o
  -3   9  21       35.09       35.98      7.73 o
  -2   9  21       16.52       23.16     10.64 o
  -1   9  21        9.14       12.81     13.96 o
   0   9  21       47.12       62.46     17.50 o
  -4  10  21        0.18       -7.74     11.21 o
  -3  10  21        0.57       -6.20      6.20 o
  -2  10  21        2.99        9.68      6.23 o
 -10   0  22       10.70        5.38     13.27 o
  -8   0  22        0.12        3.13      4.90 o
  -6   0  22       75.72       72.99     14.41 o
  -4   0  22       21.98       15.21     10.30 o
  -2   0  22      110.18      143.00     15.21 o
   0   0  22      144.23      183.61     16.59 o
   2   0  22      549.68      542.93     27.34 o
   4   0  22       67.89       69.90     11.78 o
 -10   1  22        7.24        2.99      9.07 o
  -9   1  22        1.06       -0.04      4.51 o
  -8   1  22       12.38       20.48      9.05 o
  -7   1  22       14.23       14.62      4.80 o
  -6   1  22       55.76       59.81      9.75 o
  -5   1  22      111.32      113.68     11.04 o
  -4   1  22       39.33       39.59      8.45 o
  -3   1  22      236.90      244.14     14.37 o
  -2   1  22       93.36      112.15      9.90 o
  -1   1  22       94.39      108.31      9.73 o
   0   1  22        7.32        7.77      6.58 o
   1   1  22        2.40        7.28      6.11 o
   2   1  22       39.98       41.67      7.00 o
   3   1  22       12.85       13.07      6.02 o
 -10   2  22       11.58       -0.02      8.53 o
  -9   2  22       66.27       49.61     18.88 o
  -8   2  22       12.87       10.66      8.35 o
  -7   2  22       52.56       45.71     14.41 o
  -6   2  22        2.19       -3.44      3.79 o
  -5   2  22       89.41      105.16     10.99 o
  -4   2  22       80.25       95.93     10.19 o
  -3   2  22      225.01      246.18     14.35 o
  -2   2  22       77.28       81.60      9.23 o
  -1   2  22       97.79       87.65      9.49 o
   0   2  22      198.94      196.26     16.19 o
   1   2  22       54.88       49.53      7.68 o
   2   2  22      107.56      117.82      9.48 o
   3   2  22       21.44       30.89      6.95 o
 -10   3  22        3.83       13.34      9.74 o
  -9   3  22        0.11        7.25      8.63 o
  -8   3  22       21.77        8.75      8.10 o
  -7   3  22       78.01       73.26     10.84 o
  -6   3  22       63.27       73.82     10.35 o
  -5   3  22       54.09       44.25      9.03 o
  -4   3  22      372.37      385.71     17.97 o
  -3   3  22        7.42        6.08      6.83 o
  -2   3  22       17.59       16.96      7.12 o
  -1   3  22        3.67       -5.69      5.69 o
   0   3  22      203.32      218.33     12.47 o
   1   3  22        0.88       11.39      8.87 o
   2   3  22        2.83        8.08      5.90 o
   3   3  22       83.39      100.78     14.99 o
  -9   4  22       28.73       34.20     10.11 o
  -8   4  22       34.40       37.02      9.62 o
  -7   4  22       49.74       59.20     13.50 o
  -6   4  22      122.70      148.97     12.81 o
  -5   4  22       82.86       86.60     10.35 o
  -4   4  22       28.45       32.74      9.09 o
  -3   4  22       90.64       94.34      9.86 o
  -2   4  22       89.72       63.08      8.68 o
  -1   4  22       21.36       12.77      6.58 o
   0   4  22        2.56       17.25      6.11 o
   1   4  22       70.26       87.96      8.24 o
   2   4  22        2.33       12.47     10.18 o
   3   4  22       11.78       16.70     11.33 o
  -9   5  22       23.27       38.07     10.83 o
  -8   5  22        1.99       -0.43      8.07 o
  -7   5  22       11.17       14.15      8.20 o
  -6   5  22       44.35       27.68      8.85 o
  -5   5  22        0.74        5.91      7.55 o
  -4   5  22        2.80       -0.44      6.73 o
  -3   5  22        0.24        1.03      6.37 o
  -2   5  22       14.32       13.88      6.95 o
  -1   5  22        9.51       22.10      8.01 o
   0   5  22        2.58       -3.69      5.47 o
   1   5  22       22.29       42.67     13.38 o
   2   5  22        0.20       -4.23     10.52 o
  -8   6  22        3.83        2.63      8.05 o
  -7   6  22      141.34      164.35     37.24 o
  -6   6  22       21.82       19.72      8.28 o
  -5   6  22       75.26       96.96     10.96 o
  -4   6  22        8.72        4.50      7.00 o
  -3   6  22       11.52        8.33      6.92 o
  -2   6  22        5.28       -7.40      8.29 o
  -1   6  22      205.42      205.32     19.16 o
   0   6  22        0.00       -7.66     10.64 o
   1   6  22        0.61        6.86     11.44 o
   2   6  22       18.75        9.38     12.35 o
  -7   7  22       13.28       11.18      8.57 o
  -6   7  22       10.34        9.47     15.16 o
  -5   7  22       22.70       30.38     11.33 o
  -4   7  22       73.71       96.25     10.47 o
  -3   7  22        7.44       10.59     10.01 o
  -2   7  22        8.26        8.87      4.27 o
  -1   7  22       39.77       31.76      6.97 o
   0   7  22       26.77       41.07     14.87 o
   1   7  22       17.41        5.49     12.47 o
  -6   8  22       28.79       42.04      9.85 o
  -5   8  22       54.19       65.50     10.06 o
  -4   8  22       31.25       28.33      8.19 o
  -3   8  22       18.38        5.86      6.85 o
  -2   8  22        4.64       -1.61      6.22 o
  -1   8  22        6.44        6.86     14.30 o
   0   8  22        5.05        7.89     13.04 o
  -9   0  23        2.30       -1.49     12.58 o
  -7   0  23       36.16       28.60     12.70 o
  -5   0  23       48.54       48.28     13.04 o
  -3   0  23        0.88       -4.69      9.15 o
  -1   0  23      569.78      590.40     30.32 o
   1   0  23      305.61      311.62     21.74 o
  -9   1  23        8.92       10.86      9.20 o
  -8   1  23       33.39       42.06     10.27 o
  -7   1  23        0.00       11.06      7.88 o
  -6   1  23        2.07        2.65     11.38 o
  -5   1  23      157.13      146.86     12.46 o
  -4   1  23      311.77      344.49     17.57 o
  -3   1  23      175.83      189.03     12.69 o
  -2   1  23       16.55       10.75      7.15 o
  -1   1  23       19.68       23.67      7.36 o
   0   1  23        1.39        7.25      6.59 o
   1   1  23       77.44       78.25      9.12 o
   2   1  23       20.92       24.25      6.91 o
  -9   2  23        1.47        3.47     11.15 o
  -8   2  23       86.05       85.49     11.85 o
  -7   2  23       37.88       29.78      9.20 o
  -6   2  23       73.31       80.39     12.24 o
  -5   2  23        0.01       -3.03     10.87 o
  -4   2  23        4.05       20.38      7.97 o
  -3   2  23       55.77       50.31      8.88 o
  -2   2  23        1.13        5.11      7.38 o
  -1   2  23       32.04       19.28      7.44 o
   0   2  23       60.13       86.65      8.99 o
   1   2  23      176.18      213.31     12.49 o
   2   2  23        0.15        4.58      5.93 o
  -8   3  23        2.08       -8.08      8.08 o
  -7   3  23      162.23      212.63     15.62 o
  -6   3  23        3.04        0.36      7.49 o
  -5   3  23       25.32       29.65      8.59 o
  -4   3  23        6.10        8.86      8.87 o
  -3   3  23       89.79       84.98     10.05 o
  -2   3  23       95.95       94.64     26.20 o
  -1   3  23       16.91       28.70      7.55 o
   0   3  23      171.89      174.20     11.49 o
   1   3  23        7.38        6.49      6.35 o
   2   3  23       24.57       35.69     12.13 o
  -8   4  23       33.15       38.30     18.65 o
  -7   4  23       20.61       30.12      9.58 o
  -6   4  23      154.33      127.29     12.45 o
  -5   4  23       85.41       78.83     10.46 o
  -4   4  23       58.27       62.55     11.84 o
  -3   4  23        0.29       -3.09      6.36 o
  -2   4  23       27.34       20.33      7.41 o
  -1   4  23        9.02       -3.54      7.49 o
   0   4  23        2.87        3.34      5.87 o
   1   4  23       17.90       39.47     12.93 o
  -7   5  23       40.02       48.69     10.21 o
  -6   5  23        4.40       -7.43      7.50 o
  -5   5  23       28.57       28.79      8.90 o
  -4   5  23        0.27       -6.67      6.67 o
  -3   5  23        1.08       -3.26      6.65 o
  -2   5  23       23.56       16.20      7.07 o
  -1   5  23        0.00       -1.00      6.03 o
   0   5  23      183.33      167.02     19.33 o
   1   5  23        3.09      -10.52     10.52 o
  -7   6  23        9.95       -5.33      7.94 o
  -6   6  23       27.19       23.39      9.26 o
  -5   6  23        0.56       -3.64      7.25 o
  -4   6  23      344.91      355.02     17.87 o
  -3   6  23        1.91       -2.97      6.62 o
  -2   6  23       90.11       87.54      9.29 o
  -1   6  23        0.76        2.51      6.12 o
   0   6  23      141.99      129.95     18.53 o
  -5   7  23        4.46       14.80      8.32 o
  -4   7  23       62.75       84.94     10.47 o
  -3   7  23        0.01       -5.39      6.58 o
  -2   7  23       14.81       22.99      7.08 o
  -8   0  24       20.44       22.19     13.27 o
  -6   0  24       17.07        8.01     12.24 o
  -4   0  24       83.39       56.51     13.16 o
  -2   0  24      110.47      128.24     15.79 o
   0   0  24       58.62       75.50     12.93 o
  -7   1  24       47.62       50.66     11.61 o
  -6   1  24       50.60       51.10     15.27 o
  -5   1  24        2.54        5.15      8.11 o
  -4   1  24        4.38       -1.96      7.32 o
  -3   1  24      305.15      326.60     17.22 o
  -2   1  24      173.71      181.75     22.65 o
  -1   1  24       67.62       58.90      8.96 o
   0   1  24        2.89        1.45      6.43 o
  -7   2  24       12.75       15.45      8.81 o
  -6   2  24        8.96       -3.14      7.51 o
  -5   2  24        0.02       -7.17      7.17 o
  -4   2  24        4.01        1.36      7.67 o
  -3   2  24        3.36       10.30     13.38 o
  -2   2  24       55.99       69.68     13.04 o
  -1   2  24       48.12       45.15     16.42 o
   0   2  24        1.57        4.29      6.51 o
  -7   3  24        1.29        4.50      8.30 o
  -6   3  24        0.97       10.72      8.11 o
  -5   3  24       15.95       15.83      8.16 o
  -4   3  24       32.56       44.82     15.16 o
  -3   3  24       27.58       23.24      9.32 o
  -2   3  24        1.22       -2.48      6.42 o
  -1   3  24        2.57        7.78     10.92 o
   0   3  24        9.36        8.76      6.47 o
  -6   4  24        0.76       15.38     13.67 o
  -5   4  24       47.15       33.64      9.07 o
  -4   4  24       18.51       32.47     15.56 o
  -3   4  24        6.07        8.28     13.21 o
  -2   4  24       68.58       67.28      9.17 o
  -1   4  24        1.35        2.43      6.54 o
  -5   5  24        9.99        0.18     10.70 o
  -4   5  24        0.96        5.89      7.21 o
  -3   5  24       82.28       74.76      9.98 o
  -2   5  24       20.89       20.74      7.39 o
  -5   0  25        5.63        4.58     11.10 o
  -3   0  25       80.29      137.85     17.27 o
  -5   1  25       11.28        4.86      8.00 o
  -4   1  25        3.94       -4.96      7.42 o
  -3   1  25      191.89      236.67     14.75 o
  -4   2  25        9.94       14.21      8.03 o
 
